# Supplementary material for: Prognosis-related genes participate in immunotherapy of renal clear cell carcinoma possibly by targeting dendritic cells
Source: Front Cell Dev Biol. 2022 Sep 29;10:892616. doi: 10.3389/fcell.2022.892616 (PMC9557226; doi:10.3389/fcell.2022.892616)
Supplement: Supplementary file 1 [file Table2.XLSX]

## Sheet: Sheet1
Table S2 The risk score of each sample in the training set
Samples	Time	Status	TYROBP	APOC1	CSTA	LY96	LAPTM5	CD300A	ALOX5	C1QB	C1QA	RiskScore
TCGA-3Z-A93Z-01	12.65	0	10.3583	9.4904	5.406	6.483	11.8431	8.104	8.1963	11.845	12.0293	-0.628705
TCGA-6D-AA2E-01	11.89	0	9.9835	10.7674	5.1068	8.6137	11.3491	7.0635	8.3929	11.3431	11.4566	0.134929
TCGA-A3-3306-01	36.79	0	9.7947	9.7143	6.433	6.4416	12.3251	8.5092	9.0242	10.8031	10.4735	-0.952423
TCGA-A3-3307-01	47.17	0	10.1807	10.4139	5.9329	6.6713	12.5557	8.6408	8.8503	12.1279	11.7025	-0.830599
TCGA-A3-3308-01	0.53	0	10.0552	10.7076	5.1081	8.1051	12.2829	8.5055	10.3069	12.3482	11.9557	-0.203169
TCGA-A3-3311-01	39.13	1	10.5379	9.9761	5.6349	6.6919	12.9375	9.0045	9.6595	12.6158	12.2561	-0.995849
TCGA-A3-3313-01	24.15	1	8.7408	10.9962	3.931	5.9146	10.9812	6.5756	7.5592	10.7907	10.4839	-0.971148
TCGA-A3-3316-01	49.05	0	10.411	12.1465	6.3922	7.2674	12.8202	8.6909	8.8115	12.3763	11.9216	-0.546848
TCGA-A3-3317-01	48.98	0	10.1113	11.1635	5.7867	7.2531	12.6376	8.1693	10.1614	11.9144	11.5643	-0.728385
TCGA-A3-3343-01	31.04	0	10.7622	11.1482	6.6715	6.2814	12.8952	9.1352	9.3231	11.8185	11.5726	-1.0253
TCGA-A3-3346-01	4.5	1	11.9025	11.0752	6.9262	8.8209	13.7096	10.0198	10.9559	13.0939	12.7828	-0.365762
TCGA-A3-3347-01	52.89	1	10.983	10.699	7.0563	7.6702	13.713	9.8312	10.6034	13.577	12.8455	-0.529908
TCGA-A3-3349-01	45.5	0	10.2865	7.9315	5.0247	6.61	12.3052	8.3462	8.6694	12.3309	12.0875	-1.0648
TCGA-A3-3351-01	29.89	0	10.8496	10.1716	6.2091	6.6866	13.276	9.2678	10.2323	12.7513	12.2932	-1.08969
TCGA-A3-3352-01	18.43	1	9.9842	10.449	5.6819	6.5149	12.1032	8.4226	8.3191	11.9018	11.6323	-0.651271
TCGA-A3-3357-01	88.3	0	10.7393	11.5953	6.3173	7.5119	13.101	8.9806	11.568	12.3581	11.9673	-0.634939
TCGA-A3-3358-01	42.94	0	11.4868	12.0033	6.8597	8.2424	13.4342	9.374	11.3145	13.2285	12.7973	-0.346602
TCGA-A3-3359-01	82.26	0	10.3128	9.3973	5.5886	6.0887	12.6214	10.615	9.2288	12.5731	12.2356	-0.626898
TCGA-A3-3362-01	51.22	0	9.8339	9.138	5.376	6.1615	11.8986	7.9236	9.1861	11.6356	11.4532	-0.893782
TCGA-A3-3363-01	10.48	0	11.0952	12.9575	6.367	6.7065	12.6409	8.6926	11.4783	11.9908	11.5098	-0.917345
TCGA-A3-3365-01	28.68	0	10.2604	9.0215	5.2301	6.6618	12.4154	8.7752	8.2023	11.8607	11.3822	-1.18558
TCGA-A3-3367-01	74.57	0	10.26	9.7477	5.8892	6.0909	12.4755	8.2333	9.8317	11.9861	11.5998	-1.16355
TCGA-A3-3370-01	74.7	0	10.5228	10.2417	5.38	6.5167	12.8493	8.9126	9.4876	12.7793	12.4201	-1.01867
TCGA-A3-3372-01	24.15	0	9.8639	8.8901	5.4247	6.162	12.2187	8.3046	8.3123	11.9338	11.5431	-1.06616
TCGA-A3-3373-01	53.25	0	10.1369	10.4611	5.4038	6.3265	12.4402	7.9766	8.2589	11.6733	11.5078	-1.18035
TCGA-A3-3374-01	43.17	0	12.4668	13.0364	7.1324	8.7156	14.2667	9.9221	9.6889	12.5077	12.4529	-0.886699
TCGA-A3-3376-01	55.72	1	10.6547	8.3288	5.7181	7.0881	12.7964	8.2427	9.1187	12.5489	12.267	-1.08192
TCGA-A3-3378-01	20.7	0	11.0368	10.6066	6.5861	8.8361	14.0416	9.9843	11.492	13.7302	13.2261	-0.226968
TCGA-A3-3380-01	18.63	0	10.3699	10.9131	5.4807	6.8365	12.3084	8.3837	9.2696	11.9212	11.7886	-0.730334
TCGA-A3-3382-01	18.86	0	9.7302	11.7796	5.3407	6.3442	12.5048	8.6432	8.5739	12.4845	11.9369	-0.756072
TCGA-A3-3383-01	28.29	0	11.8668	9.5454	6.5214	7.4078	12.9531	9.5711	10.3877	13.8916	13.8503	-0.297031
TCGA-A3-3385-01	65.47	0	9.0235	7.3146	4.5693	5.0285	11.4478	6.7252	8.23	10.3131	10.2359	-1.74124
TCGA-A3-3387-01	20.27	0	11.1912	10.7766	6.6243	8.102	13.5251	9.3844	11.0891	13.018	12.5838	-0.563791
TCGA-A3-A6NI-01	33.44	0	11.0351	10.6206	6.2628	6.5395	12.6512	8.7339	9.7118	12.9511	12.9503	-0.591644
TCGA-A3-A6NJ-01	15.37	0	11.0868	10.9939	6.2061	6.7528	13.0053	8.7481	9.7329	12.9363	13.0432	-0.679812
TCGA-A3-A6NL-01	22.63	0	10.7118	10.2124	5.9513	6.7091	12.6489	8.8917	10.0365	12.3811	12.2493	-0.740964
TCGA-A3-A6NN-01	0.1	0	10.3345	9.7283	5.7298	6.3805	12.5271	8.8128	8.8348	12.5197	12.3405	-0.764054
TCGA-A3-A8CQ-01	0.1	0	9.6379	8.6645	5.2928	5.9626	11.6962	7.9428	8.2754	10.5645	10.7025	-1.02415
TCGA-A3-A8OU-01	0	0	10.7055	9.2345	6.3335	6.4453	12.3299	8.4055	9.5221	11.8761	11.8346	-0.850901
TCGA-AK-3451-01	94.22	0	12.1675	13.9667	7.5147	8.9511	12.9616	8.6456	10.8924	11.6321	11.9588	-0.0481148
TCGA-AK-3453-01	83.15	0	9.3122	8.9586	7.0016	5.7422	10.8939	6.1277	7.1517	10.5834	10.473	-0.585564
TCGA-AK-3454-01	28.71	0	9.6159	8.3618	5.3161	5.806	11.7356	8.0767	8.8701	11.0348	11.1373	-0.918719
TCGA-AK-3455-01	22.44	1	9.7292	12.2515	5.7151	6.3537	12.5955	7.8592	7.4366	10.3355	10.0094	-1.49604
TCGA-AK-3456-01	37.55	0	10.5538	12.4271	5.1738	7.4182	12.6173	7.9114	8.8708	12.1192	11.6829	-0.994436
TCGA-AK-3458-01	38.37	0	10.8562	11.1463	7.1942	6.831	11.991	8.7805	7.932	10.3332	10.6027	-0.511872
TCGA-AK-3460-01	82.39	0	10.4896	11.3619	5.9354	6.8175	12.3306	10.5428	8.8392	11.758	11.6023	-0.232303
TCGA-AK-3461-01	72.83	0	9.8456	8.878	6.398	6.1351	12.1867	8.3232	8.5283	10.244	10.2469	-1.12165
TCGA-AK-3465-01	12.12	0	7.484	6.4149	3.6438	5.3884	10.5244	5.6432	6.8841	9.1698	9.1177	-1.42261
TCGA-AS-3777-01	40.67	0	9.4406	16.1724	9.3974	6.1875	11.2081	6.5903	6.3777	10.6597	10.6149	0.643334
TCGA-AS-3778-01	1.41	0	10.3968	9.773	5.066	6.305	12.2163	8.0002	10.4338	11.9835	11.9452	-1.03926
TCGA-B0-4688-01	3.32	1	10.2953	9.0282	5.8561	8.5516	12.5791	8.1146	9.0811	12.774	12.3825	-0.221289
TCGA-B0-4690-01	1.41	1	11.5563	11.9081	7.4654	7.9336	14.1492	9.9944	10.0023	13.8321	13.2774	-0.525815
TCGA-B0-4691-01	4.57	1	10.9669	12.2172	6.5925	8.6777	12.5749	8.6239	11.2363	11.8665	11.647	-0.0377412
TCGA-B0-4693-01	2.53	1	9.9723	8.8245	5.3823	8.162	12.144	8.7173	10.2248	12.428	12.2026	0.0459804
TCGA-B0-4694-01	3.48	1	12.4354	13.8485	7.3447	8.7308	14.3019	10.4067	11.083	14.2488	13.857	-0.217154
TCGA-B0-4696-01	28.45	1	9.0842	9.9986	4.8159	7.9723	12.251	6.5977	5.6644	10.4631	9.8694	-1.32579
TCGA-B0-4697-01	18.99	1	12.0646	12.0176	8.0219	9.2114	13.9757	9.6347	9.7587	13.6196	13.6345	0.155223
TCGA-B0-4698-01	1.38	1	11.1327	12.2052	7.5632	8.3245	12.8992	9.1633	9.2979	13.4617	13.3034	0.481636
TCGA-B0-4699-01	3.61	1	10.9716	11.3635	5.9335	7.7607	13.1733	9.0679	8.7942	13.1228	12.9767	-0.471935
TCGA-B0-4700-01	65.05	1	11.859	11.8391	7.1431	8.4618	13.6785	9.2282	9.4098	13.7186	13.8073	-0.125119
TCGA-B0-4701-01	7.82	1	10.4617	10.9928	5.8682	6.5803	12.6072	8.4695	9.5045	12.1826	11.8542	-0.924881
TCGA-B0-4703-01	5.98	1	10.6585	9.7346	6.2571	7.181	12.8093	8.6251	10.9042	12.729	12.652	-0.482771
TCGA-B0-4706-01	2.14	1	9.1099	7.7908	5.022	5.6944	11.0028	7.6137	8.9628	9.1801	9.3893	-1.10726
TCGA-B0-4707-01	19.71	1	7.7876	12.9802	5.6203	6.18	10.8648	5.9086	9.6084	9.2257	8.8921	-0.459123
TCGA-B0-4710-01	57.65	0	9.892	9.8398	6.0917	6.2167	11.8976	8.1084	8.5044	11.3315	11.1808	-0.717308
TCGA-B0-4712-01	43.92	1	11.7417	11.5269	6.8182	8.0219	13.717	8.8764	10.637	13.5809	13.8501	-0.348696
TCGA-B0-4713-01	6.64	1	9.9151	9.868	6.19	6.4735	11.7405	8.3835	11.3265	10.7603	10.6754	-0.51341
TCGA-B0-4714-01	3.25	1	11.6404	11.9383	6.8147	7.2396	13.0667	9.4706	9.1591	12.8773	12.8419	-0.491551
TCGA-B0-5113-01	38.6	0	9.8996	9.8001	5.5382	6.5998	12.5532	8.5683	8.9807	12.0786	11.8061	-0.832941
TCGA-B0-5115-01	52.69	0	9.8655	10.5991	6.3029	6.1156	12.1109	7.9376	8.2792	11.3684	11.425	-0.67243
TCGA-B0-5116-01	41.85	0	8.646	10.7205	3.7247	5.4519	11.1859	6.4216	9.0885	9.8164	9.9842	-1.33758
TCGA-B0-5117-01	52.83	0	8.1682	6.9555	2.7032	7.2964	10.2365	5.1416	5.6439	9.2289	9.2494	-1.16275
TCGA-B0-5119-01	50.99	0	9.6334	8.8111	5.2577	5.8607	11.878	8.0647	8.1361	11.7721	11.6564	-0.878719
TCGA-B0-5120-01	38.4	0	10.6637	9.1291	5.5844	6.9805	12.6521	9.099	9.1184	12.6599	12.5905	-0.656655
TCGA-B0-5121-01	48.78	0	10.68	10.1193	6.6545	6.6968	12.6891	8.5644	9.6928	11.2454	11.4269	-0.863861
TCGA-B0-5399-01	46.35	0	10.2911	9.8204	5.8003	5.9244	12.4713	7.533	9.4437	11.432	11.6909	-1.23631
TCGA-B0-5400-01	56.93	0	11.0984	10.7861	6.3553	9.3119	12.965	8.7117	9.6489	12.4684	12.2154	-0.117433
TCGA-B0-5402-01	42.38	0	9.5189	8.9922	4.9282	6.0904	11.6402	7.9199	8.3068	11.9031	11.6899	-0.724194
TCGA-B0-5690-01	111.43	0	10.0918	8.4414	6.1277	6.0596	12.0819	8.0608	9.5048	10.7209	10.8485	-1.07924
TCGA-B0-5691-01	112.71	0	9.6091	7.0966	5.401	6.078	12.0667	8.2405	8.975	11.502	11.606	-0.886936
TCGA-B0-5692-01	129.57	0	11.4889	12.6954	6.5865	7.8474	13.217	8.8495	9.266	12.8073	12.6694	-0.539584
TCGA-B0-5693-01	133.84	0	9.3531	10.7947	4.6886	5.9587	11.2961	7.0306	8.4056	10.9721	10.8381	-0.904569
TCGA-B0-5694-01	15.77	1	10.7336	10.521	6.1543	6.5964	12.4555	8.5939	9.5931	11.9964	11.8759	-0.802181
TCGA-B0-5695-01	70.63	0	9.3514	8.2146	4.7019	5.4097	11.3843	7.4684	7.5808	10.7118	10.6317	-1.31597
TCGA-B0-5696-01	85.71	0	10.1934	9.4716	5.4745	6.1316	11.7336	7.8615	7.5765	11.5748	11.5952	-0.866625
TCGA-B0-5697-01	86.4	0	11.2458	12.2125	6.6578	7.0953	13.4155	9.3099	11.0247	12.7683	12.3036	-0.883623
TCGA-B0-5698-01	119.28	0	11.002	11.0263	7.2336	6.5802	13.176	8.9101	10.1471	12.2303	11.8404	-1.00959
TCGA-B0-5699-01	126.18	0	10.088	9.8983	6.0239	5.2808	12.1402	8.3703	10.4936	11.3245	11.1338	-1.18696
TCGA-B0-5700-01	58.8	0	10.5218	10.8491	5.3864	6.6508	12.0993	8.005	8.5004	11.9824	11.8281	-0.863217
TCGA-B0-5701-01	80.85	0	10.3009	11.5263	6.107	8.1908	12.5108	10.5423	11.0625	12.3095	11.9086	0.39369
TCGA-B0-5702-01	71.35	0	11.6376	12.2202	6.9079	8.5744	14.3739	7.7941	7.7273	13.352	15.5199	0.251331
TCGA-B0-5703-01	73.78	0	8.6445	10.6665	4.8084	5.0933	11.2475	7.3588	7.5671	8.3767	8.264	-1.70231
TCGA-B0-5705-01	149.05	0	10.1347	9.479	5.1629	5.8303	12.2691	8.0812	8.5016	12.1447	11.9376	-1.21634
TCGA-B0-5706-01	105.29	0	10.4543	10.1437	5.3024	9.1809	12.8726	10.594	11.6268	12.9963	12.9436	0.611164
TCGA-B0-5707-01	123	0	10.5489	12.7326	5.6574	6.1425	11.997	7.9451	11.1903	11.6147	11.29	-0.932709
TCGA-B0-5709-01	130.55	0	11.0338	10.2116	6.3508	7.4871	13.4711	9.0434	10.7531	13.2438	12.9686	-0.717416
TCGA-B0-5710-01	79.83	0	9.6446	8.3563	4.9045	6.1643	11.9204	7.8591	8.8841	11.357	10.9677	-1.25642
TCGA-B0-5711-01	131.04	0	10.0202	9.6741	5.8281	6.1268	12.2078	9.4271	8.8125	11.3096	11.1108	-0.797012
TCGA-B0-5712-01	89.42	0	9.3621	9.1555	4.8228	7.5206	11.2707	7.1861	7.1751	10.9784	10.8586	-0.418997
TCGA-B0-5713-01	91.39	0	9.8332	9.5735	5.1006	6.3166	11.7659	8.2058	7.7188	11.6326	11.5337	-0.738491
TCGA-B0-5812-01	125.95	0	9.8973	8.4411	5.7019	6.8846	12.2045	8.2262	8.5894	11.4924	11.5398	-0.677076
TCGA-B2-3923-01	32.59	0	8.2816	7.9088	4.5915	4.8952	10.6122	6.2279	6.4644	10.0187	9.5969	-1.40848
TCGA-B2-3924-01	35.87	0	11.5924	12.0522	6.8491	7.5536	13.5625	10.6177	8.7206	14.1173	13.7412	-0.172324
TCGA-B2-4098-01	1.68	1	10.6887	11.7925	6.2593	8.161	13.146	9.0672	10.5988	12.5956	12.3147	-0.282099
TCGA-B2-4099-01	31.93	0	11.7557	12.1047	7.33	7.8572	13.1149	9.7139	9.5309	13.7213	13.0017	-0.240459
TCGA-B2-4101-01	21.29	0	10.0388	9.4078	5.8198	6.6671	12.5768	8.8318	10.1649	12.1729	11.9131	-0.691382
TCGA-B2-4102-01	31.27	0	10.4903	9.6676	6.4986	6.3985	12.9681	9.1788	10.343	12.2344	11.9474	-0.910281
TCGA-B2-5633-01	31.64	0	10.5325	10.6474	5.5876	6.9745	12.9885	10.179	10.4805	12.7585	12.2306	-0.644385
TCGA-B2-5635-01	24.8	0	11.1236	10.3758	6.2457	6.1998	13.3035	9.3512	11.1076	12.9528	12.6922	-1.12992
TCGA-B2-5636-01	30.19	0	9.6573	5.7117	4.1807	6.5042	11.7876	10.1022	9.6175	12.0524	11.8962	-0.535982
TCGA-B2-5639-01	32.95	1	10.5351	10.2278	6.4521	6.4521	12.8223	8.379	9.4888	11.3891	11.4811	-1.07258
TCGA-B2-5641-01	21.55	0	11.442	11.1908	6.4197	7.5011	13.8024	9.1463	10.4821	13.5658	13.34	-0.834902
TCGA-B2-A4SR-01	16.66	0	9.6427	10.1513	4.9935	6.288	12.0812	7.9284	10.2248	11.5491	11.2536	-0.976579
TCGA-B4-5377-01	11.99	0	10.1439	9.4769	4.6785	6.1293	12.5139	8.5139	9.0351	12.2125	11.8987	-1.31924
TCGA-B4-5378-01	5.75	0	9.2361	4.9198	4.0087	5.8347	11.4433	8.2545	9.3419	11.1385	11.2056	-1.11079
TCGA-B4-5832-01	5.09	0	7.7149	8.6045	7.2775	8.7574	13.1651	6.3258	8.3219	9.4983	9.2385	-0.593987
TCGA-B4-5834-01	1.25	0	9.5808	7.4556	5.4925	6.4511	11.7909	7.8245	8.1964	11.4863	11.6964	-0.590083
TCGA-B4-5835-01	0.53	0	10.8138	14.942	6.4747	10.5427	12.5057	7.847	10.1412	12.1672	11.8984	0.743916
TCGA-B4-5836-01	4.63	0	10.2261	8.7943	5.6982	6.9166	12.1917	8.5382	8.6488	12.5098	11.8428	-0.761491
TCGA-B4-5838-01	5.45	0	8.6068	9.557	4.352	7.3626	12.1165	7.332	8.6632	11.1187	10.0347	-1.22048
TCGA-B4-5843-01	0.36	0	9.2547	10.3987	5.7462	5.9327	12.0489	7.3965	9.5602	11.0031	10.7374	-1.0162
TCGA-B4-5844-01	0.23	0	9.2782	5.8375	5.6552	5.5546	11.3915	7.4957	7.1345	9.9946	10.0084	-1.34889
TCGA-B8-4143-01	23.29	1	11.647	11.6186	6.5818	7.3816	13.0617	9.7103	10.7562	14.0504	13.861	-0.107868
TCGA-B8-4146-01	16.79	0	8.4413	9.6983	5.9846	8.3668	12.8252	7.1656	7.5043	10.6194	10.298	-0.57721
TCGA-B8-4148-01	49.93	0	10.5699	9.6258	5.7455	6.2389	12.9703	9.2373	9.158	12.7778	12.4835	-1.05198
TCGA-B8-4151-01	42.67	0	10.0308	9.4311	5.4334	6.0633	11.9029	8.3058	8.4976	11.6059	11.3278	-0.974764
TCGA-B8-4153-01	25.03	0	10.3271	9.7485	5.9904	5.8613	11.748	7.6913	8.2966	10.9034	10.997	-1.06582
TCGA-B8-4154-01	45.34	0	11.1524	10.6838	6.9562	7.6294	12.5924	9.1314	8.5472	12.2332	12.006	-0.352425
TCGA-B8-4619-01	17.18	0	7.8264	8.9354	4.0086	4.7831	10.1138	5.4444	8.7713	9.8873	10.003	-0.881548
TCGA-B8-4620-01	25.53	0	10.795	10.5788	6.6784	7.7936	12.9207	9.0056	9.8826	12.8247	12.6035	-0.212894
TCGA-B8-4621-01	25.89	0	10.666	12.2091	6.3223	7.1956	12.9719	8.36	10.7855	12.3313	11.7414	-0.886368
TCGA-B8-4622-01	50.1	0	10.5546	11.4469	6.6815	6.4079	13.0166	8.9574	9.7868	12.148	11.8516	-0.889282
TCGA-B8-5158-01	40.01	0	10.6655	10.339	6.3444	6.5291	13.2858	9.3166	10.9046	12.7164	12.1727	-1.05701
TCGA-B8-5159-01	23.72	0	9.7319	8.6879	5.0223	7.1751	12.1209	7.9609	9.2964	11.5066	11.3621	-0.770871
TCGA-B8-5162-01	1.18	0	12.1473	11.7453	7.4623	9.2528	14.6783	10.5102	10.7494	14.9859	14.6537	0.0351308
TCGA-B8-5163-01	27	0	11.2962	10.8882	6.2946	8.4236	13.9933	10.6	10.9016	13.826	13.4296	-0.288832
TCGA-B8-5164-01	0.85	0	11.189	12.1129	6.987	7.2412	14.0442	9.4603	9.6458	13.2823	12.9275	-0.879601
TCGA-B8-5165-01	24.21	0	9.4951	10.0786	4.8273	6.8622	11.9339	8.1249	9.222	11.36	11.367	-0.552639
TCGA-B8-5545-01	50.1	0	10.9808	9.472	6.0277	7.8846	12.9587	8.2948	9.9792	13.5013	13.2713	-0.467722
TCGA-B8-5546-01	16.59	0	8.0673	11.2013	2.4583	5.5221	9.9107	5.408	6.1483	9.2298	9.2056	-1.25938
TCGA-B8-5549-01	6.37	0	10.1852	10.1796	5.2036	6.5051	12.7601	9.857	10.2796	12.3889	12.2569	-0.644758
TCGA-B8-5550-01	48.49	0	10.5253	10.6675	5.6534	6.94	13.068	8.334	9.6541	12.7133	12.4325	-1.00239
TCGA-B8-5551-01	0.53	0	12.4981	11.4624	7.7327	8.4432	14.6485	10.2895	11.2615	15.2386	14.8906	-0.274102
TCGA-B8-5552-01	34.36	0	10.7	10.5359	5.5991	7.5353	12.885	8.7001	10.0069	12.7912	12.3115	-0.770598
TCGA-B8-5553-01	14.29	0	10.7007	9.3626	5.6508	6.2475	13.2024	9.1036	9.356	12.8974	12.4524	-1.35853
TCGA-B8-A54D-01	27.27	0	10.9991	12.3159	6.9192	7.1241	13.404	9.5267	10.9475	12.7729	12.2618	-0.667348
TCGA-B8-A54E-01	29.86	0	9.6642	12.2721	5.149	7.9147	11.2166	6.5742	7.2208	11.1081	11.0355	-0.123144
TCGA-B8-A54F-01	17.05	0	10.8592	8.4232	6.2352	6.8787	12.8143	9.1298	11.0215	12.8038	12.5267	-0.74437
TCGA-B8-A54G-01	1.74	0	12.5844	14.0085	8.7461	7.8379	14.3028	10.0397	11.6329	13.9999	13.7409	-0.269907
TCGA-B8-A54H-01	8.41	0	9.8317	9.3291	4.0561	5.8963	12.021	8.058	8.3534	11.3018	11.5172	-1.28614
TCGA-B8-A54I-01	4.93	0	11.9451	11.316	6.837	9.9058	13.81	9.2288	11.6389	13.8072	13.8511	0.224399
TCGA-B8-A54J-01	17.35	0	10.454	9.8714	5.6378	6.2672	11.9293	8.5393	8.0662	11.7363	11.9141	-0.65063
TCGA-B8-A54K-01	15.41	0	8.0266	5.5309	3.0296	4.6286	10.1834	6.8814	8.9289	9.3049	9.5513	-1.35893
TCGA-B8-A7U6-01	16.26	0	10.3874	8.7774	5.6717	6.9951	12.54	8.9039	8.3906	12.1883	12.3693	-0.557654
TCGA-B8-A8YJ-01	14.16	0	10.7182	8.4741	5.664	8.1174	13.302	9.4575	9.517	13.4707	13.3694	-0.344899
TCGA-BP-4158-01	110.94	0	9.8753	10.7965	5.6997	5.972	11.7361	8.1228	7.8342	10.943	11.0406	-0.743908
TCGA-BP-4159-01	85.45	1	11.335	10.9467	7.0648	7.5812	12.7121	8.3546	8.8535	11.3851	11.6312	-0.648303
TCGA-BP-4160-01	94.65	0	11.4441	11.3282	6.1362	7.8574	13.6969	9.5545	9.9058	13.3947	13.1232	-0.725268
TCGA-BP-4161-01	90.21	0	10.8511	11.3696	6.9649	7.5777	13.1964	8.9286	10.2713	12.421	12.2774	-0.442059
TCGA-BP-4162-01	100.99	0	10.6435	11.8548	5.8963	6.9004	13.0691	8.8667	8.7532	12.7982	12.4365	-0.839315
TCGA-BP-4163-01	93.27	0	10.7288	10.8347	6.1428	6.865	13.0993	9.2388	12.1319	13.0302	12.7418	-0.590725
TCGA-BP-4164-01	32.59	1	9.1189	9.1333	5.2634	5.1317	11.606	10.6078	7.7053	11.2532	11.0222	-0.416997
TCGA-BP-4165-01	99.77	0	10.5451	9.2225	5.5567	5.6886	11.7998	8.5605	7.7933	11.2033	11.4947	-1.00069
TCGA-BP-4166-01	0.43	0	10.4805	10.2488	5.7293	7.8078	12.5322	8.5241	7.9475	12.0122	12.1619	-0.364091
TCGA-BP-4167-01	89.29	0	12.7134	13.4585	8.0319	9.1658	14.3514	9.4895	9.6132	14.2938	14.1629	-0.13578
TCGA-BP-4169-01	23.03	1	10.7609	9.7331	6.6397	7.5599	12.9604	9.4352	10.5529	12.8976	12.7532	-0.18616
TCGA-BP-4170-01	76.97	1	10.9278	11.6002	6.0363	7.1574	13.0411	9.0874	9.1616	12.5724	12.3957	-0.731101
TCGA-BP-4173-01	62.19	0	12.2214	11.5492	7.2073	7.9221	14.3373	10.1538	10.7827	14.4017	14.1356	-0.580434
TCGA-BP-4174-01	61.73	0	10.919	12.3018	6.8553	8.8446	13.0813	8.7481	8.404	12.22	12.0701	-0.0931043
TCGA-BP-4176-01	64.22	0	11.5941	12.9177	7.2734	8.2377	13.7091	9.563	10.3732	13.0243	12.599	-0.434583
TCGA-BP-4177-01	54.86	0	8.7779	6.0208	3.6966	5.8518	10.982	8.6339	9.9494	9.7689	10.2321	-0.778479
TCGA-BP-4325-01	97.37	0	10.1603	9.9283	6.2747	6.5394	12.6315	8.5644	8.7195	12.2438	11.8772	-0.803679
TCGA-BP-4326-01	53.38	1	9.6892	8.8931	5.013	7.3668	12.0368	7.9855	8.3134	12.0266	11.8711	-0.4779
TCGA-BP-4327-01	3.58	1	10.1409	9.4881	5.2512	6.4254	11.7073	8.491	9.063	11.6527	11.9073	-0.429438
TCGA-BP-4329-01	27.76	1	11.0658	11.2779	7.157	7.3838	12.8298	8.6819	8.8707	12.1321	12.2546	-0.373112
TCGA-BP-4330-01	62.02	0	10.5605	10.3283	5.6441	6.7146	12.9727	8.784	9.998	12.8027	12.6946	-0.818443
TCGA-BP-4331-01	80.62	1	10.946	10.3009	6.1284	6.6393	12.9977	9.0729	9.356	12.9753	12.6719	-0.894426
TCGA-BP-4332-01	37.22	0	9.8263	10.2681	5.1314	7.1041	12.0558	10.5653	9.0676	11.224	10.9812	-0.218102
TCGA-BP-4334-01	21.19	1	9.213	9.1184	4.31	6.4222	11.0013	7.2368	6.8966	10.0335	10.1695	-0.896131
TCGA-BP-4335-01	15.6	1	10.5109	10.8067	6.2971	7.1773	12.4432	8.5009	9.0452	11.7702	12.1374	-0.273303
TCGA-BP-4337-01	0.07	1	10.4124	11.6603	5.8919	8.0919	12.2902	7.868	9.9042	11.6696	11.745	-0.190993
TCGA-BP-4338-01	93.92	0	11.1579	12.4188	8.0769	8.2802	13.1726	8.2703	10.95	13.1161	13.0567	0.23499
TCGA-BP-4340-01	18.46	1	9.0927	8.7507	5.1925	5.2933	10.9938	7.5542	7.5565	10.2292	10.4721	-0.800803
TCGA-BP-4341-01	52.2	1	9.5772	9.0949	5.4116	5.3386	11.384	7.9729	7.6768	10.1712	10.5726	-0.959442
TCGA-BP-4342-01	74.11	1	9.9912	8.405	5.118	6.4415	12.2468	8.3776	8.6337	12.1394	11.9277	-0.95193
TCGA-BP-4343-01	62.81	1	11.7541	12.5004	7.845	8.8003	13.9894	8.9201	9.7589	13.0866	12.6505	-0.497324
TCGA-BP-4344-01	54.73	0	10.4979	9.6532	6.5875	6.8921	12.3019	8.6059	8.8499	11.5554	11.797	-0.414999
TCGA-BP-4345-01	49.8	0	11.2539	12.607	7.2496	8.1473	13.2634	9.1139	9.6443	12.4756	12.8321	0.0552989
TCGA-BP-4346-01	49.05	1	11.3083	11.5596	6.3005	6.4233	13.2458	8.8201	11.2517	12.8967	12.9894	-0.919817
TCGA-BP-4347-01	44.91	0	9.3566	8.6423	4.8062	5.7163	11.5278	8.038	7.6974	10.8483	10.9413	-0.956335
TCGA-BP-4349-01	12.22	0	10.0068	8.5332	5.1511	5.7476	11.7273	8.052	9.002	10.9387	10.9261	-1.22541
TCGA-BP-4351-01	31.87	0	10.2178	10.5627	6.0335	6.7415	11.8752	8.0467	9.3465	11.0842	11.115	-0.579112
TCGA-BP-4352-01	11.3	1	9.3096	8.9737	4.8855	8.5722	10.7321	6.8648	10.6169	10.2695	10.6056	0.367092
TCGA-BP-4353-01	12.32	1	11.0187	10.8791	7.0005	8.0037	13.6283	9.379	9.948	13.2678	12.5789	-0.584081
TCGA-BP-4354-01	33.97	1	12.0234	10.2014	8.6228	9.3659	14.5013	11.2895	11.376	14.3164	14.0994	0.475741
TCGA-BP-4355-01	31.31	1	9.9895	9.5962	4.325	6.0005	11.405	7.8019	8.8911	11.3467	11.4089	-0.960469
TCGA-BP-4756-01	12.29	0	9.8296	11.2561	4.9603	6.6778	11.6702	7.6171	8.9793	11.2287	11.1115	-0.712442
TCGA-BP-4758-01	72.54	0	11.3886	11.1605	6.2773	7.2752	13.1352	9.2379	8.7221	12.6115	13.1544	-0.442486
TCGA-BP-4759-01	77.92	0	10.5444	11.5158	5.0875	6.5453	12.2944	7.5478	7.1611	11.5638	11.6424	-1.21813
TCGA-BP-4760-01	77.56	0	9.3365	9.6547	4.1796	6.3358	11.9415	9.6657	10.5781	10.1998	10.4374	-0.752199
TCGA-BP-4761-01	5.98	0	11.0988	10.3979	9.2199	7.536	12.7141	8.1223	11.2925	12.5098	12.4288	0.201143
TCGA-BP-4762-01	44.12	1	10.9954	9.4328	5.8285	7.9558	12.9839	8.6453	8.7074	12.514	12.5262	-0.680018
TCGA-BP-4976-01	53.61	0	9.6966	8.1807	4.5471	5.3569	11.9878	7.7715	8.732	11.4867	11.3657	-1.53558
TCGA-BP-4977-01	14.91	0	10.443	10.5276	5.5334	7.1954	12.5818	7.7283	10.8609	11.3916	11.2908	-1.07351
TCGA-BP-4981-01	36.04	1	11.0846	11.6747	6.8726	6.0294	12.5886	8.9953	10.0323	11.631	11.8774	-0.748559
TCGA-BP-4982-01	33.31	0	10.3351	8.5784	5.5024	6.3169	12.5644	8.4108	9.1413	12.1283	11.8412	-1.23294
TCGA-BP-4983-01	46.42	0	11.539	11.5637	8.0537	7.4687	13.8908	8.2035	10.696	14.1347	13.7608	-0.565482
TCGA-BP-4985-01	31.27	1	10.02	8.7183	6.6387	8.6586	12.1409	8.2475	10.4701	11.1779	11.3115	0.221007
TCGA-BP-4986-01	25.79	0	10.4198	10.5036	5.6025	6.9432	12.8489	9.093	10.5909	12.6771	12.2352	-0.753646
TCGA-BP-4987-01	36.93	0	9.9678	8.4598	4.8727	6.1107	11.9799	8.3024	8.3595	11.9099	11.7547	-1.03143
TCGA-BP-4988-01	27.2	1	10.6026	10.4902	5.4995	7.0631	13.2582	8.9173	10.8216	12.1887	12.2128	-0.990269
TCGA-BP-4989-01	3.88	0	12.1987	13.0885	7.7586	7.7484	13.9555	9.563	9.9606	13.2338	13.0805	-0.636306
TCGA-BP-4991-01	46.42	0	9.6976	8.753	5.1345	6.8257	12.0358	8.4801	8.549	11.6485	11.4791	-0.664602
TCGA-BP-4992-01	16.46	0	11.1899	10.9867	6.8408	7.6755	13.0418	9.4138	9.4881	11.8807	11.8867	-0.523468
TCGA-BP-4993-01	5.81	0	10.4426	10.5531	5.9893	7.1036	12.4418	8.2746	8.8666	11.5687	11.8325	-0.560563
TCGA-BP-4994-01	42.97	0	9.4233	9.2366	5.0843	6.1732	11.5268	7.2259	7.9935	10.9069	10.7787	-0.988759
TCGA-BP-4995-01	45.04	0	9.713	9.7747	5.643	6.2259	11.9767	7.6365	8.3241	11.2825	11.1297	-0.949659
TCGA-BP-4998-01	30.62	0	10.9485	8.748	6.1624	6.9884	13.09	9.1314	11.2395	12.7281	12.509	-0.890554
TCGA-BP-4999-01	41.59	0	9.5446	7.8777	4.8626	5.6944	11.77	7.5807	8.2041	10.9188	10.9408	-1.33115
TCGA-BP-5000-01	18.5	0	11.4714	11.0639	6.5299	7.2012	13.0757	9.5374	10.7516	12.1914	12.5023	-0.547928
TCGA-BP-5001-01	38.67	0	10.0404	10.2471	5.0112	5.2556	11.7111	8.1332	7.7334	10.8166	11.0573	-1.23456
TCGA-BP-5004-01	36.99	0	9.5864	9.1876	4.3855	6.7244	12.3086	7.9764	8.1027	11.4291	11.1869	-1.24315
TCGA-BP-5006-01	27.6	0	10.3055	9.591	5.6598	6.1822	12.1663	8.5994	9.8955	11.6719	11.597	-0.875188
TCGA-BP-5007-01	37.45	0	10.1612	10.2326	5.2823	6.0719	12.0206	9.0814	10.9245	11.4872	11.5679	-0.652983
TCGA-BP-5008-01	35.18	0	10.5139	10.0172	5.8198	7.1432	12.6877	8.938	10.0797	11.9097	12.0837	-0.553366
TCGA-BP-5009-01	35.87	1	11.1904	11.5139	6.8136	7.6462	13.3141	9.0165	9.3435	12.6285	12.6392	-0.505616
TCGA-BP-5010-01	28.84	1	10.3456	10.3968	5.6034	7.6213	12.5192	8.2083	9.0538	11.3484	11.6814	-0.547662
TCGA-BP-5168-01	48.06	1	10.0103	11.1744	5.3203	6.2113	11.9362	7.9533	7.2479	11.2312	11.7887	-0.602324
TCGA-BP-5169-01	6.34	0	11.855	11.1632	6.8752	8.0605	13.2547	8.8909	9.6339	13.5335	13.6825	-0.226068
TCGA-BP-5170-01	79.24	0	11.2875	10.7744	6.4035	7.6289	13.0869	8.7001	9.1544	13.108	13.1642	-0.464664
TCGA-BP-5173-01	2.04	1	10.7212	11.2707	5.689	6.4575	12.5231	8.1025	7.1987	12.8396	12.9283	-0.740226
TCGA-BP-5174-01	74.15	0	11.085	11.6906	6.3681	5.3713	12.2641	7.5815	11.3477	11.4641	11.7835	-1.21358
TCGA-BP-5175-01	30.62	0	11.2513	10.7748	6.7286	7.7882	12.5619	8.6729	9.5757	12.4656	12.492	-0.216073
TCGA-BP-5176-01	52.23	1	10.1722	9.6735	5.7551	6.1808	11.9889	7.9303	9.239	11.2105	11.4893	-0.808202
TCGA-BP-5177-01	9.63	0	9.7836	6.4938	5.1742	5.6194	11.2423	7.1936	7.3999	10.6314	10.9572	-1.1816
TCGA-BP-5178-01	62.81	1	11.6677	11.6615	7.0751	7.4165	14.204	9.1164	11.5322	13.7676	13.5026	-0.912526
TCGA-BP-5180-01	74.34	0	11.8782	12.8096	7.3622	6.6074	13.1975	9.0292	10.295	12.7416	12.4285	-0.949229
TCGA-BP-5181-01	49.11	0	10.2591	8.2484	5.4223	5.9016	11.9606	8.2605	8.5106	11.4488	11.4069	-1.17123
TCGA-BP-5182-01	38.27	0	11.8728	12.6373	7.0211	8.2124	13.8967	8.9911	11.5238	13.2951	13.2267	-0.549188
TCGA-BP-5183-01	42.41	0	10.9258	11.803	6.1289	5.9181	12.8956	8.5077	9.8531	12.5296	12.1383	-1.28737
TCGA-BP-5184-01	37.22	0	10.8823	10.6858	5.4314	6.9837	12.5802	8.3864	7.7714	12.3795	12.5955	-0.766485
TCGA-BP-5185-01	37.19	0	11.1606	11.1107	5.5579	6.3521	12.2908	7.2999	6.8494	11.0937	11.8277	-1.27563
TCGA-BP-5186-01	22.77	0	9.6174	9.2492	4.961	5.5252	11.7529	7.6612	7.9684	10.9057	11.2193	-1.10761
TCGA-BP-5187-01	13.34	0	10.0308	9.6325	4.5121	6.3137	12.2173	7.3947	8.4395	11.4588	11.0195	-1.67069
TCGA-BP-5189-01	27	1	10.7392	10.0743	6.112	7.1984	13.2606	9.4146	10.0401	12.673	12.4437	-0.755457
TCGA-BP-5190-01	33.21	0	10.3642	10.86	5.9926	5.8151	12.0424	7.4903	8.0274	11.2454	11.3586	-1.12203
TCGA-BP-5191-01	31.77	0	12.8148	14.7449	8.5411	8.1904	14.3928	9.5179	11.778	13.5789	13.715	-0.324269
TCGA-BP-5192-01	23.46	0	8.7739	7.8404	3.7505	5.0501	10.6685	6.5713	6.965	9.8527	10.2531	-1.30099
TCGA-BP-5194-01	13.4	0	10.2537	11.0803	6.1144	6.5431	12.3596	8.0312	8.6662	11.7762	11.8879	-0.639965
TCGA-BP-5195-01	24.61	0	10.7322	9.2923	6.702	6.5668	12.8883	8.8139	9.4049	12.1797	12.3385	-0.742836
TCGA-BP-5196-01	33.44	0	10.8978	9.6939	6.3424	6.269	12.7004	8.6384	11.1405	12.3448	12.7088	-0.675173
TCGA-BP-5198-01	19.81	0	11.2646	11.7857	6.5297	7.3022	13.8244	9.239	10.1641	12.7559	12.5768	-1.01441
TCGA-BP-5199-01	44.51	0	11.8907	12.241	6.0655	7.5664	13.3168	11.554	9.5722	13.1036	12.8677	-0.362351
TCGA-BP-5200-01	34.92	0	10.4038	9.7935	5.2233	6.4836	12.7006	8.53	8.6131	12.4001	11.7756	-1.36878
TCGA-BP-5201-01	31.24	0	11.2837	11.4023	5.5492	6.0748	12.7725	8.6572	9.2744	12.5389	12.4309	-1.30383
TCGA-BP-5202-01	0.95	0	10.3301	9.773	5.4554	5.8398	11.9836	7.9146	9.4914	12.3314	12.0912	-0.977362
TCGA-CJ-4634-01	114.91	0	9.9167	9.4655	5.6335	6.5456	12.0811	8.1611	8.3232	11.8573	11.7667	-0.653619
TCGA-CJ-4635-01	46.52	0	10.6155	12.2393	5.9183	6.5463	12.9204	8.3191	8.3614	12.4767	12.0001	-1.14425
TCGA-CJ-4636-01	63.21	0	11.9442	12.1174	7.1018	7.7862	13.8387	9.376	11.4015	13.5889	13.2225	-0.697018
TCGA-CJ-4637-01	73.16	1	11.8922	12.0273	7.2167	8.7144	14.2953	10.0937	11.2332	14.4622	14.228	-0.0673163
TCGA-CJ-4638-01	14.16	1	9.2934	10.8688	5.4662	5.3963	11.1787	7.4415	10.3884	9.2966	9.5723	-0.964675
TCGA-CJ-4639-01	106.08	0	9.5651	8.675	4.4317	6.2497	12.0245	8.0661	9.4811	11.6178	11.4621	-1.07109
TCGA-CJ-4640-01	114.32	0	11.5605	11.8697	7.3405	7.6705	13.3581	9.28	11.5135	13.3165	13.3987	-0.0929096
TCGA-CJ-4641-01	54.57	1	11.4342	11.5358	7.1904	7.7231	13.8635	9.1759	12.3355	13.3142	13.2908	-0.455532
TCGA-CJ-4642-01	105.29	0	13.509	10.0785	4.9163	0	12.0305	7.2695	5.8923	12.8861	12.9407	-4.36029
TCGA-CJ-4643-01	58.9	0	10.241	9.0334	5.7834	6.4185	12.4898	8.8773	8.7603	11.9982	11.7625	-0.925293
TCGA-CJ-4644-01	11.04	1	11.0788	10.5793	6.9343	7.1909	12.9831	8.9129	8.7981	13.1588	13.0337	-0.392358
TCGA-CJ-4868-01	21.22	1	11.3177	11.8533	7.1729	8.3859	13.4035	9.7642	9.9739	13.1978	13.0403	0.059898
TCGA-CJ-4869-01	83.9	0	12.0392	12.4183	6.7942	7.1934	13.7948	9.4023	12.0646	13.5329	13.3085	-0.887423
TCGA-CJ-4870-01	49.21	0	10.5768	11.4092	5.7661	6.7766	12.2806	7.8536	7.2675	11.3781	11.5001	-0.928451
TCGA-CJ-4871-01	79.6	0	10.2418	10.158	6.0738	6.5926	12.3975	8.1167	9.2457	11.6247	11.7208	-0.740316
TCGA-CJ-4872-01	47.14	0	10.8884	10.2041	6.3704	7.5464	12.9662	9.0098	9.0121	12.5901	12.5545	-0.475421
TCGA-CJ-4873-01	74.21	0	12.9311	14.4882	8.2198	9.8016	14.3851	9.9787	10.7964	13.8646	13.7343	0.108627
TCGA-CJ-4874-01	75	0	10.9919	10.4973	6.2502	7.109	12.8009	8.7656	8.8146	12.8303	12.764	-0.579775
TCGA-CJ-4875-01	116.75	1	11.0472	12.4578	6.4987	6.6883	12.6767	8.3785	9.4425	11.4657	11.8442	-0.741838
TCGA-CJ-4876-01	64.22	0	9.2657	8.3288	4.6491	5.4687	11.3672	6.9484	6.5308	9.7484	9.7956	-1.66637
TCGA-CJ-4878-01	71.81	0	9.2242	8.8306	5.6467	6.249	11.324	8.4502	7.5223	10.5293	10.4845	-0.450595
TCGA-CJ-4881-01	66.16	0	11.7039	12.3777	8.077	9.4845	13.3065	9.0464	11.5003	12.8934	12.8471	0.481611
TCGA-CJ-4882-01	61.86	0	11.0394	10.3878	6.4625	7.3876	13.3244	9.0925	10.9284	12.5445	12.4017	-0.767695
TCGA-CJ-4884-01	57.79	0	11.1915	13.0599	6.8325	7.3604	13.1519	9.0068	10.4818	12.5026	12.4539	-0.43483
TCGA-CJ-4885-01	113.37	0	10.2784	10.6449	5.7943	6.3393	12.1346	8.2458	7.9376	10.6639	10.8844	-0.996191
TCGA-CJ-4886-01	64.13	0	10.4993	10.5715	5.7186	7.0672	12.487	8.3572	9.241	12.5198	12.6712	-0.404439
TCGA-CJ-4887-01	30.62	1	12.062	13.2018	7.5501	7.0242	13.5891	9.7457	10.0101	13.6512	13.5749	-0.430142
TCGA-CJ-4888-01	51.48	1	12.016	12.9871	7.45	9.3003	14.0778	10.0769	10.2594	14.2066	14.1272	0.320529
TCGA-CJ-4889-01	63.93	0	10.8568	9.1247	6.3619	7.8698	13.1594	8.8698	10.4562	12.6315	12.6362	-0.492688
TCGA-CJ-4890-01	115.6	0	12.1995	13.5233	8.0148	9.1866	14.7009	10.0956	10.7474	14.4286	14.1132	-0.0210141
TCGA-CJ-4891-01	26.91	1	12.2193	11.6111	8.5704	9.6742	13.4602	9.3705	11.282	12.9213	13.3885	0.705445
TCGA-CJ-4892-01	49.97	0	10.6336	11.0606	5.7414	6.0892	12.5502	8.7238	9.1402	11.9122	11.9494	-0.994049
TCGA-CJ-4893-01	24.64	0	11.0028	10.1408	5.9268	6.7437	12.7161	8.7294	8.686	12.873	12.8983	-0.71898
TCGA-CJ-4894-01	27.63	1	10.9915	9.3957	5.5629	6.8421	12.7427	8.8326	8.9721	13.1632	13.1589	-0.733491
TCGA-CJ-4895-01	39.42	1	11.3884	9.9932	6.3331	7.801	13.185	9.0741	9.4449	13.4503	13.2311	-0.528099
TCGA-CJ-4897-01	109.76	0	10.1065	10.0523	5.1278	6.2746	12.0716	7.6129	8.6364	11.7339	11.4471	-1.18769
TCGA-CJ-4899-01	50.2	0	10.4832	10.5839	5.885	7.1989	12.5597	8.3592	9.3417	12.414	12.3099	-0.531722
TCGA-CJ-4900-01	56.31	1	11.7935	11.6682	7.5964	8.9785	13.8532	10.076	10.8092	13.6013	13.799	0.351605
TCGA-CJ-4901-01	47.63	0	11.7335	11.3102	6.917	8.2634	13.8153	9.4633	10.2047	13.7694	13.4853	-0.448253
TCGA-CJ-4902-01	49.93	0	10.9195	11.7035	6.3707	7.7888	13.0884	9.1867	10.0006	12.5847	12.7591	-0.175753
TCGA-CJ-4903-01	51.25	0	10.7669	10.2852	6.2655	6.3657	12.7278	8.5189	9.5451	12.5126	12.4009	-0.885108
TCGA-CJ-4904-01	108.48	0	10.2806	10.4264	5.7244	6.6374	12.4643	8.6359	7.9536	11.8411	11.7576	-0.811974
TCGA-CJ-4905-01	49.15	0	9.9155	7.9399	5.4594	5.9591	11.8906	7.8698	8.1682	11.1483	11.394	-1.01793
TCGA-CJ-4907-01	49.24	0	10.3636	10.8497	5.8619	7.2514	12.3788	8.4181	8.6879	11.4908	11.4141	-0.651507
TCGA-CJ-4908-01	50.3	0	10.219	9.8024	5.0123	6.6221	12.3701	8.538	8.6145	11.8435	11.8902	-0.898124
TCGA-CJ-4912-01	54.43	0	10.5185	12.218	5.7047	7.5178	12.1474	7.7083	10.2371	11.4015	11.4266	-0.506648
TCGA-CJ-4916-01	45.11	0	12.1055	12.4276	6.9001	7.1783	13.5333	9.3045	9.7578	13.5888	13.5879	-0.678951
TCGA-CJ-4918-01	3.06	1	11.0663	9.7777	6.0345	7.8022	12.9135	8.8399	9.4277	13.0256	12.9239	-0.461465
TCGA-CJ-4920-01	4.57	1	10.5354	8.9707	5.5554	6.7215	12.2655	8.7777	9.7853	11.9739	12.0006	-0.710833
TCGA-CW-5591-01	74.61	0	8.7135	5.3947	4.6969	5.6894	11.0467	6.4152	9.2701	10.6021	10.6925	-1.08222
TCGA-CW-6087-01	1.35	1	12.0895	12.8979	7.4686	8.9359	14.9743	10.7276	10.9999	15.5077	14.9755	-0.0291569
TCGA-CW-6088-01	105.85	0	9.1736	8.4217	5.1073	5.6665	11.5032	7.655	8.344	10.6525	10.3039	-1.21095
TCGA-CW-6090-01	83.84	0	11.2568	11.6456	7.2646	8.5448	13.6243	9.467	9.1053	13.9252	13.3837	-0.055784
TCGA-CW-6093-01	103.35	0	9.2902	8.0498	5.3186	6.3353	11.6165	7.8751	8.2731	11.2158	11.1397	-0.659603
TCGA-CW-6097-01	18.76	1	10.9698	11.2545	7.2176	7.5391	13.5348	9.1848	11.362	13.1126	12.7271	-0.457977
TCGA-CZ-4853-01	25.43	0	9.9285	8.9204	5.4221	5.4221	11.8317	7.8238	9.3087	11.4763	11.444	-1.13922
TCGA-CZ-4854-01	46.12	1	10.0736	11.0233	5.542	6.8727	12.1886	7.775	9.067	12.0164	11.6095	-0.7751
TCGA-CZ-4856-01	0.59	0	11.1669	10.3608	5.7797	6.5184	12.7556	8.4415	10.4167	12.3625	12.2311	-1.18813
TCGA-CZ-4857-01	47.04	1	10.7004	11.1637	5.8767	6.9997	12.9702	8.3039	9.3667	12.7354	12.2673	-1.01405
TCGA-CZ-4858-01	69.15	1	11.2493	12.0862	7.2179	7.248	13.2723	8.5731	8.0717	13.6378	13.4089	-0.429461
TCGA-CZ-4859-01	58.71	0	9.5507	8.7863	5.462	5.2547	11.0937	6.9431	7.3286	10.3065	10.3219	-1.23639
TCGA-CZ-4860-01	6.77	1	10.7701	11.7022	8.3851	7.8148	13.222	8.9692	9.9057	13.0261	12.8254	0.241649
TCGA-CZ-4861-01	14.65	1	11.7534	12.6806	7.3862	8.1433	14.6673	10.7151	10.9271	14.2737	14.0568	-0.268268
TCGA-CZ-4862-01	107.46	0	10.5253	10.2415	6.1002	6.7977	13.0816	9.1719	10.5578	12.675	12.2246	-0.860033
TCGA-CZ-4863-01	63.34	0	10.8942	10.7589	6.5509	6.6193	13.2156	9.0382	9.46	12.7253	12.643	-0.82588
TCGA-CZ-4864-01	92.97	1	11.1722	11.0058	6.058	6.6008	13.6036	10.7975	9.7924	13.6519	13.3719	-0.681657
TCGA-CZ-4865-01	5.45	1	11.0318	10.7132	6.2244	7.3707	12.9301	9.1505	11.1216	12.8032	12.5515	-0.527868
TCGA-CZ-4866-01	107.33	0	10.4889	11.9441	6.5059	6.4466	12.8482	8.0631	11.2092	11.6709	11.4881	-1.01412
TCGA-CZ-5451-01	63.37	0	10.2738	11.1206	5.5655	6.0497	12.0831	8.2603	7.9901	12.0776	11.9237	-0.822319
TCGA-CZ-5452-01	58.77	0	11.9768	12.8536	7.5634	7.0341	13.7608	9.3921	11.3588	13.5529	13.3659	-0.653127
TCGA-CZ-5453-01	79.47	1	9.5654	9.7797	5.1716	5.4855	11.1853	7.3012	6.9875	10.3978	10.2961	-1.19202
TCGA-CZ-5454-01	23.72	1	12.132	13.9255	7.249	8.5858	14.3508	10.2114	9.5127	14.0438	13.8378	-0.254902
TCGA-CZ-5455-01	18.43	1	11.0152	12.21	6.9622	7.6059	13.4959	9.5999	9.8761	13.437	12.9927	-0.307843
TCGA-CZ-5456-01	79.57	0	10.9847	11.7798	6.3248	7.1759	13.4177	9.0768	10.2891	13.088	12.6277	-0.839195
TCGA-CZ-5457-01	90.47	0	10.699	10.8431	6.0864	7.5858	12.6552	8.7614	7.8576	13.4	13.1441	-0.174335
TCGA-CZ-5458-01	91.62	0	10.4326	8.4816	6.008	6.368	12.7524	9.3673	10.1313	11.4871	11.4866	-1.03808
TCGA-CZ-5459-01	55.29	0	10.5822	11.7666	5.5716	6.9047	12.3661	10.713	12.1454	12.3737	12.1575	-0.00710107
TCGA-CZ-5460-01	94.38	0	10.8384	11.1047	6.4585	6.6761	12.8927	8.6815	8.8965	12.4419	12.3452	-0.79347
TCGA-CZ-5461-01	10.84	1	10.7378	9.0242	5.9323	6.5809	12.7065	9.0817	9.393	12.52	12.3978	-0.846032
TCGA-CZ-5462-01	10.22	1	10.6136	10.3952	7.2637	9.3055	12.4078	11.1589	11.066	11.8767	11.854	1.17207
TCGA-CZ-5463-01	21.75	0	9.6834	10.9648	5.5634	6.2183	12.2121	7.9835	7.7057	11.7173	11.5053	-0.846978
TCGA-CZ-5464-01	69.91	0	11.4987	11.5828	6.5284	7.219	13.3463	9.2842	10.5662	13.5106	13.3143	-0.588853
TCGA-CZ-5465-01	84.23	1	9.4775	9.3087	4.9213	5.9338	11.5336	7.7805	8.3092	11.0735	10.9448	-0.944062
TCGA-CZ-5466-01	22.5	0	12.0544	13.9922	7.2729	9.4276	13.6254	9.158	10.1115	13.5272	13.3404	0.137504
TCGA-CZ-5467-01	2.4	1	9.7057	12.1996	5.0567	6.9363	12.2098	8.6935	8.9798	12.2876	12.0544	-0.264992
TCGA-CZ-5468-01	1.94	1	11.3109	13.0143	7.36	8.5802	12.6101	8.5443	8.6384	13.0029	12.8905	0.384339
TCGA-CZ-5469-01	31.08	1	11.0262	14.7681	6.894	7.6983	12.776	7.7822	11.3762	11.5558	11.8849	-0.236473
TCGA-CZ-5470-01	12.68	0	11.8988	12.3377	7.7074	7.4037	13.4886	9.3772	9.9152	13.0773	12.9052	-0.529403
TCGA-CZ-5982-01	80.12	0	8.6812	6.3828	4.9807	5.8586	11.4686	7.6232	7.8333	10.2075	9.9066	-1.25421
TCGA-CZ-5984-01	67.9	0	10.6465	10.042	5.8361	6.635	13.1226	8.6936	11.6943	12.7612	11.9366	-1.33856
TCGA-CZ-5985-01	65.6	0	11.1068	13.0452	7.2	7.4898	13.5262	8.878	12.4725	13.0594	12.2299	-0.71364
TCGA-CZ-5986-01	12.25	0	9.2245	10.0209	5.3969	5.8619	11.979	7.338	8.7799	11.335	10.7333	-1.23087
TCGA-CZ-5987-01	14.62	1	11.2054	11.5712	7.5522	6.8871	13.2667	8.9538	10.4144	12.1918	12.0605	-0.755448
TCGA-CZ-5988-01	22.77	0	8.9265	8.7359	5.1424	6.6763	12.0971	8.118	10.9979	11.5368	11.3174	-0.51398
TCGA-CZ-5989-01	62.58	0	7.7609	8.667	6.4507	8.4202	12.9834	6.9415	6.7095	9.0188	8.1876	-1.25353
TCGA-DV-5565-01	43.66	0	10.7167	10.7344	5.6612	6.6937	12.4369	8.492	7.6801	11.5636	11.1611	-1.26956
TCGA-DV-5566-01	45.93	0	10.2197	10.1233	5.5991	5.7436	12.0465	7.788	9.8769	11.6471	11.5857	-1.08725
TCGA-DV-5567-01	65.83	0	8.6495	8.3516	2.9494	5.3471	11.2365	10.2329	8.9829	9.996	9.8924	-1.01731
TCGA-DV-5568-01	12.16	0	11.2028	12.0831	6.6639	8.7333	13.0101	8.6563	9.4361	12.5454	12.2954	-0.20446
TCGA-DV-5569-01	11.66	0	10.9735	10.9146	6.1785	7.1946	12.951	8.7964	10.9603	12.2109	12.1535	-0.753016
TCGA-DV-5573-01	37.12	0	11.2853	12.2154	6.7431	6.9452	13.4822	9.0156	10.4698	13.1478	13.0899	-0.686359
TCGA-DV-5574-01	66.23	0	11.7671	10.4459	7.1379	8.6647	13.825	9.8119	10.3662	13.8422	13.742	-0.1103
TCGA-DV-5575-01	56.8	0	10.4345	9.2995	5.7094	6.7465	12.6151	8.7913	9.7816	12.386	12.2582	-0.754789
TCGA-DV-5576-01	23.88	1	7.6437	5.9401	2.5403	5.1022	10.4414	10.6647	10.0754	9.1268	9.382	-0.453961
TCGA-DV-A4VX-01	53.42	1	10.7716	11.6131	6.2298	6.2055	12.4451	8.1657	10.403	11.2884	10.9492	-1.29198
TCGA-DV-A4VZ-01	11.99	0	7.9467	7.1964	2.6285	5.426	10.3746	10.461	12.0419	8.3258	8.6445	-0.526595
TCGA-DV-A4W0-01	81.14	0	9.8266	10.9343	5.3725	6.2965	11.8994	8.0895	8.6037	11.178	10.9812	-0.863347
TCGA-G6-A5PC-01	7.95	1	12.0144	13.3274	6.9163	6.4668	13.3305	8.7389	9.5205	12.5397	12.9983	-0.92839
TCGA-G6-A8L6-01	10.28	1	11.6232	11.6628	7.3159	6.7354	13.0249	9.242	9.0143	12.5331	12.7164	-0.566083
TCGA-G6-A8L7-01	70.07	0	9.6055	10.4142	5.3109	5.8837	12.0771	7.2834	8.7021	11.4244	12.2559	-0.576166
TCGA-G6-A8L8-01	35.84	1	8.9431	7.6871	4.7755	4.9798	10.4861	6.9773	8.5259	9.2857	9.6916	-1.06029
TCGA-GK-A6C7-01	2	0	9.8777	8.7948	4.9891	5.5976	11.8873	8.0093	7.5991	11.7135	11.6952	-1.14278
TCGA-MM-A563-01	19.42	0	11.5865	12.8545	7.6796	8.0379	13.3299	9.0693	9.4636	12.9503	12.8212	-0.159249
TCGA-MM-A564-01	19.94	0	10.2147	10.165	6.8266	6.5836	11.7904	8.1553	6.9996	10.0293	10.7821	-0.385155
TCGA-MM-A84U-01	23	0	11.318	12.6978	6.3794	8.3239	12.7762	8.7548	12.0433	12.2925	12.418	-0.0444101
TCGA-MW-A4EC-01	16.36	0	10.3389	9.636	6.1931	6.7107	11.7539	8.1284	9.1717	11.6042	11.8161	-0.289787
TCGA-T7-A92I-01	11.7	0	9.0721	10.7722	4.849	9.2335	11.1709	6.7601	8.0143	10.0017	10.1021	0.206357
