# Supplementary material for: Prognosis-related genes participate in immunotherapy of renal clear cell carcinoma possibly by targeting dendritic cells
Source: Front Cell Dev Biol. 2022 Sep 29;10:892616. doi: 10.3389/fcell.2022.892616 (PMC9557226; doi:10.3389/fcell.2022.892616)
Supplement: Supplementary file 2 [file Table3.XLSX]

## Sheet: Sheet1
Table S3 The risk score of each sample in the verification set
Samples	Time	Status	TYROBP	APOC1	CSTA	LY96	LAPTM5	CD300A	ALOX5	C1QB	C1QA	RiskScore
TCGA-A3-3319-01	37.12	0	10.3637	10.4207	7.0105	8.7864	13.186	10.6473	10.6064	12.5266	12.0584	-1.16101
TCGA-A3-3320-01	49.54	0	9.4349	8.6266	4.7074	5.8662	11.903	8.0728	8.4813	11.6401	11.3241	-2.3308
TCGA-A3-3322-01	48.55	0	9.6753	9.588	5.4832	5.7357	12.0102	7.7218	8.3619	11.3723	11.178	-1.97255
TCGA-A3-3323-01	36.33	0	10.2756	11.1435	5.959	6.6685	12.8265	8.9832	9.8357	12.6514	12.2719	-1.77494
TCGA-A3-3324-01	38.96	0	10.1947	10.1291	5.601	6.4827	12.6014	8.1958	8.5318	11.694	11.5367	-2.28256
TCGA-A3-3325-01	38.44	1	10.6055	7.8718	5.9143	6.3707	12.6409	8.5894	9.949	12.0249	12.1808	-1.58081
TCGA-A3-3326-01	37.35	0	10.9599	10.5362	6.5312	6.6543	13.1156	9.1527	9.756	12.8707	12.5687	-1.75169
TCGA-A3-3328-01	45.5	0	6.8243	7.9451	4.1752	4.5255	8.8912	5.3142	5.109	7.9986	7.751	-1.66168
TCGA-A3-3329-01	53.35	0	10.5561	10.0466	5.6457	6.7956	12.7877	8.9402	10.1136	12.0592	11.5646	-2.27621
TCGA-A3-3331-01	48.78	0	10.1478	9.8849	5.6949	6.1671	12.3044	8.2256	8.8027	12.0982	11.7868	-1.95727
TCGA-A3-3335-01	61.96	0	10.352	11.0393	6.363	6.4206	12.9661	8.1386	9.4314	11.4853	11.2141	-1.93697
TCGA-A3-A8OV-01	11.17	0	10.748	10.8717	6.4834	6.1811	11.9769	8.5078	8.8998	12.0738	12.1763	-1.24426
TCGA-A3-A8OW-01	10.61	0	9.5115	9.5435	4.584	5.9759	11.7704	7.4362	8.3924	11.3891	11.4064	-2.18996
TCGA-A3-A8OX-01	0	0	10.2288	10.8406	5.8953	7.173	12.3645	8.214	9.4185	12.2153	12.2363	-1.38064
TCGA-AK-3425-01	109.82	0	12.2805	13.8269	7.1586	8.6422	13.9313	9.4936	10.4415	14.094	13.8903	-1.64975
TCGA-AK-3426-01	29.07	1	13.538	15.6069	8.8711	8.8872	15.1479	10.4012	9.8274	14.5247	14.7094	-1.55863
TCGA-AK-3427-01	117.71	0	8.8891	10.6374	3.355	6.259	9.7561	5.5055	6.7896	8.9358	9.2683	-2.46171
TCGA-AK-3428-01	122.47	0	10.4792	9.1396	6.4567	6.6502	12.3559	8.662	8.2457	11.3123	11.4491	-1.6911
TCGA-AK-3429-01	109.33	0	11.3571	11.3511	6.7931	7.2281	13.1314	8.7934	8.0991	12.6787	12.8417	-1.86585
TCGA-AK-3431-01	73.62	1	10.315	9.0962	5.9589	7.7056	12.7425	8.6181	8.6963	11.9404	12.038	-1.78142
TCGA-AK-3433-01	111.99	0	8.2345	7.4193	3.4006	5.1202	10.4714	6.3788	6.4542	9.8214	9.3967	-2.97263
TCGA-AK-3434-01	68.56	0	10.3942	9.9042	6.3111	6.9472	12.348	8.4213	8.6185	11.5467	11.7899	-1.45954
TCGA-AK-3436-01	109.43	0	10.393	12.458	5.3554	9.0882	12.1559	6.4433	8.8107	11.0643	11.1983	-1.85006
TCGA-AK-3440-01	94.12	0	8.3415	8.5339	3.3578	4.9475	10.0577	5.6375	5.0968	8.9723	8.8839	-3.18573
TCGA-AK-3443-01	46.75	0	5.7718	6.0114	1.2118	1.986	8.1844	3.6832	3.3524	7.0548	7.1844	-3.40253
TCGA-AK-3444-01	48.32	0	9.6575	9.3003	4.8036	5.8174	11.9671	10.1054	7.6041	10.8967	10.9547	-2.88542
TCGA-AK-3445-01	78.58	0	11.2516	12.5671	5.93	7.2707	13.1733	9.0077	9.9476	13.1038	12.9333	-2.10061
TCGA-AK-3447-01	39.98	0	9.6607	10.551	2.9532	6.0347	9.4914	5.6754	4.4083	9.1729	9.7441	-3.39758
TCGA-AK-3450-01	58.44	0	9.9096	10.9018	5.8303	8.2898	11.5002	11.0548	8.1376	10.558	10.5173	-1.98533
TCGA-B0-4718-01	58.41	0	10.6248	9.9502	5.9326	6.5581	12.2681	8.7149	8.2389	11.7462	11.8476	-1.99943
TCGA-B0-4810-01	15.7	1	11.4017	11.9629	6.399	7.8448	13.0598	9.0917	9.8994	13.353	13.5128	-1.42206
TCGA-B0-4811-01	46.55	1	10.5896	10.1899	5.2628	6.0625	11.9766	8.0747	7.7576	11.2492	11.4975	-2.46473
TCGA-B0-4813-01	0.59	1	10.5492	9.3249	5.6269	7.327	12.1188	8.4348	9.6356	11.8608	11.7116	-1.75199
TCGA-B0-4814-01	5.52	1	9.5728	8.8165	5.3766	5.6706	11.603	7.5833	9.536	11.0618	10.9084	-1.51308
TCGA-B0-4815-01	52.17	1	11.56	12.1105	6.8529	8.8459	13.5841	9.709	11.1088	14.1392	14.0637	-1.02921
TCGA-B0-4816-01	45.04	1	11.9099	11.0601	7.2583	6.8473	13.7577	10.3895	10.6819	12.9092	12.904	-1.70882
TCGA-B0-4817-01	33.48	1	11.1566	11.4676	7.6765	8.9876	12.8144	9.1327	11.636	10.3554	10.6086	-0.623789
TCGA-B0-4818-01	16.75	1	10.202	8.714	5.8642	6.7635	12.2204	8.3517	8.6734	11.9198	11.9143	-1.63684
TCGA-B0-4819-01	6.01	1	11.8575	13.855	7.5743	8.8486	14.0414	9.6873	10.3692	13.2034	13.4653	-1.20961
TCGA-B0-4821-01	40.41	1	9.7538	12.925	5.8272	5.6855	11.9146	8.2193	10.4929	10.01	10.4853	-1.26065
TCGA-B0-4822-01	36.5	1	11.9903	12.9085	6.4035	8.0823	13.3264	10.3539	8.3774	13.5917	13.2239	-2.68728
TCGA-B0-4823-01	14.91	1	11.0465	11.7456	6.0847	7.4082	13.0887	8.8175	10.2816	12.9251	12.7675	-1.75687
TCGA-B0-4824-01	54.43	1	11.0851	10.6115	6.2783	7.3823	12.8111	8.9571	9.0615	13.168	12.8868	-1.81174
TCGA-B0-4827-01	29.07	1	11.0927	10.4942	6.371	8.0687	13.1384	9.1373	11.282	13.5604	13.192	-1.22609
TCGA-B0-4828-01	10.09	1	9.2339	9.4404	5.7623	5.1598	11.4577	8.0376	8.6058	9.9557	9.6179	-1.85313
TCGA-B0-4833-01	78.38	1	10.4815	9.9991	5.7576	6.2931	12.5358	8.9677	8.527	11.8649	12.0069	-2.11304
TCGA-B0-4834-01	68.66	1	6.5954	6.7131	1.7726	4.2755	9.5548	4.5381	4.5678	8.6808	8.5641	-3.36554
TCGA-B0-4836-01	40.67	1	10.418	11.2863	6.3766	7.0018	12.7437	8.5853	8.9138	11.9615	11.6952	-1.82094
TCGA-B0-4837-01	45.27	1	10.0318	13.0845	5.2093	6.8722	12.206	8.1285	8.4822	11.9522	11.8339	-2.18594
TCGA-B0-4838-01	27.4	1	10.4981	10.7955	5.6297	6.5667	13.244	9.1594	9.0591	12.2468	11.7637	-2.78156
TCGA-B0-4839-01	53.84	1	11.6046	11.4922	6.9333	7.5435	13.4429	9.3376	9.1207	12.951	13.0583	-1.76994
TCGA-B0-4841-01	6.7	1	10.7093	12.3331	6.9889	7.2655	12.8092	9.2166	6.744	10.78	11.5551	-1.87675
TCGA-B0-4842-01	56.64	1	12.1517	11.934	8.2597	8.3618	13.8803	11.7242	11.3278	12.5164	12.4988	-1.18758
TCGA-B0-4843-01	10.51	1	10.2532	8.9668	5.8453	7.0673	12.2527	8.4009	8.7555	11.0044	11.4055	-1.67658
TCGA-B0-4844-01	10.28	1	10.4565	11.4718	6.0852	7.8476	12.2764	8.3582	8.8568	11.875	11.6019	-1.74365
TCGA-B0-4845-01	65.24	1	9.2607	8.8709	5.3821	5.6971	11.6796	7.6397	7.9406	10.4254	10.2966	-2.02887
TCGA-B0-4846-01	39.42	1	10.1881	9.9461	6.0202	6.5203	12.6286	8.4606	9.6431	12.3153	12.0314	-1.60436
TCGA-B0-4847-01	26.05	1	11.9922	11.761	7.6279	6.7164	13.5378	9.3419	10.0391	12.7322	12.7126	-1.50251
TCGA-B0-4848-01	29.01	1	11.2753	11.4433	6.8986	7.5468	13.5014	8.7585	9.664	13.0106	12.6001	-1.79594
TCGA-B0-4849-01	2.27	1	10.3492	8.883	6.1174	6.2824	12.5593	9.1597	8.7652	12.0158	11.5914	-2.08854
TCGA-B0-4852-01	36.83	1	9.3216	9.7765	5.8711	6.4578	11.8474	7.9263	8.178	10.76	10.6713	-1.58336
TCGA-B0-4945-01	70.47	1	9.2983	10.0389	4.9828	6.4431	11.6664	8.1022	9.334	11.0136	11.0763	-1.63847
TCGA-B0-5075-01	20.93	1	11.9271	13.3208	7.304	7.5516	13.9559	9.1196	12.1352	13.2216	12.9124	-1.34395
TCGA-B0-5077-01	43.27	1	10.3251	11.7408	5.5093	6.0002	12.2721	10.4771	9.9869	11.9814	11.9301	-2.02047
TCGA-B0-5080-01	11.24	1	10.3953	9.6994	6.0495	7.9638	13.0014	7.5886	11.1092	12.1264	12.7026	-0.723453
TCGA-B0-5081-01	11.89	1	11.8174	11.1161	7.2997	7.8169	13.8104	9.3218	10.8083	13.4416	13.338	-1.3103
TCGA-B0-5083-01	34.33	1	11.3384	11.9122	6.4271	7.8397	13.2255	7.982	9.0212	12.8429	12.6946	-1.94722
TCGA-B0-5084-01	7.29	1	11.0726	12.8672	5.6445	5.9287	11.953	8.0402	11.0964	11.8716	11.4929	-1.80744
TCGA-B0-5085-01	25.3	1	10.7162	10.5433	6.029	5.9257	11.907	7.9511	8.8652	11.4655	11.6603	-1.61231
TCGA-B0-5088-01	18.5	1	12.0237	13.0325	6.4018	7.7043	12.8807	8.8442	10.5867	13.0287	12.9012	-1.74522
TCGA-B0-5092-01	15.08	1	11.2469	12.1344	7.0923	7.8016	13.4115	9.2946	10.853	13.0902	13.075	-1.03188
TCGA-B0-5094-01	10.94	1	9.6602	10.6911	5.0143	5.6899	11.8159	8.042	9.553	11.6443	11.1738	-2.04325
TCGA-B0-5095-01	8.05	1	9.705	9.447	5.5957	6.7754	12.4054	8.0501	10.8386	11.7228	11.4668	-1.33495
TCGA-B0-5096-01	2.23	1	11.1611	11.142	7.2338	8.2919	13.7599	10.217	9.6124	13.3971	13.2159	-1.47357
TCGA-B0-5097-01	21.85	0	10.4753	9.8282	6.2276	7.6179	13.3329	9.2542	10.4966	12.4079	12.14	-1.70586
TCGA-B0-5098-01	52.04	1	7.3184	8.6823	3.3965	4.4882	9.455	6.2777	9.8598	8.1933	8.7154	-1.02781
TCGA-B0-5099-01	15.93	1	7.9788	8.0736	2.7747	5.4024	10.3139	6.4637	8.6379	9.2671	9.3391	-2.46835
TCGA-B0-5100-01	62.84	1	9.6259	6.5228	4.5959	6.4802	11.7835	10.2238	8.3645	10.9688	11.1686	-2.49487
TCGA-B0-5102-01	90.8	1	10.2815	10.8077	5.4664	7.0172	12.1333	8.2968	8.5975	11.9759	11.929	-1.9547
TCGA-B0-5104-01	90.41	1	9.5219	8.3	6.1607	5.1143	12.0737	8.5213	8.8192	9.8171	9.5574	-2.01603
TCGA-B0-5106-01	52.5	1	11.0122	10.8804	6.0481	7.2447	13.0172	9.9207	10.2708	12.439	12.2574	-2.03895
TCGA-B0-5107-01	30.45	1	11.2162	12.2102	7.1586	6.7989	12.8224	8.7129	11.0477	12.9263	12.5592	-0.91386
TCGA-B0-5108-01	58.54	0	11.158	11.6204	7.6883	7.9558	13.7515	9.9629	10.1879	13.0926	13.1582	-0.926396
TCGA-B0-5109-01	19.28	1	10.3021	10.2488	6.2619	7.4936	12.7748	9.5784	9.3483	12.1252	12.4431	-1.34406
TCGA-B0-5110-01	66	0	9.6178	8.3529	4.2853	6.11	11.9587	8.3512	8.2843	11.7972	11.8007	-2.5345
TCGA-BP-4763-01	41.72	1	9.6323	10.2548	5.7434	7.1686	12.1599	7.567	9.1931	11.0281	10.8485	-1.60098
TCGA-BP-4765-01	71.75	0	9.8566	8.6555	5.9159	6.1673	11.8	10.6104	8.0706	10.6718	11.02	-1.85833
TCGA-BP-4766-01	48.03	0	10.1151	10.5277	5.4465	5.4851	12.3651	8.0478	8.8581	11.1446	11.4193	-2.09776
TCGA-BP-4768-01	13.14	0	9.9775	11.1224	5.2648	5.6299	11.897	7.2763	9.2308	10.6577	10.5776	-2.1228
TCGA-BP-4769-01	61.63	0	8.2369	5.8675	3.4524	5.6539	10.7143	7.238	10.5358	9.2299	9.5203	-1.70678
TCGA-BP-4770-01	10.81	1	11.2974	10.9272	6.6276	9.2441	13.1784	8.9441	7.6255	13.241	13.3335	-1.80463
TCGA-BP-4771-01	5.32	1	11.7205	11.2112	7.1606	8.3494	13.909	9.6829	11.5584	13.3679	13.3515	-1.18087
TCGA-BP-4774-01	61.93	0	9.7981	8.8714	4.7035	6.0041	11.6628	7.9913	8.6981	11.1005	11.0018	-2.32779
TCGA-BP-4775-01	60.55	0	9.4889	9.5891	5.3067	6.0316	11.9024	8.0014	9.1962	11.4545	11.2217	-1.73659
TCGA-BP-4776-01	13.5	0	10.4204	9.9955	6.0156	6.8179	12.3961	8.2237	8.9979	11.284	11.9375	-1.3995
TCGA-BP-4777-01	56.87	0	11.6324	13.1984	7.3046	7.7807	13.7061	9.2667	10.0064	13.1669	13.1506	-1.44422
TCGA-BP-4781-01	68.33	0	10.7181	12.0447	6.2136	7.2038	12.8215	8.9217	9.8863	12.7294	12.2161	-1.81737
TCGA-BP-4782-01	11.63	0	10.9242	12.0097	5.7851	7.6927	13.1183	8.9272	10.6244	13.2077	12.7261	-1.96349
TCGA-BP-4784-01	60.91	0	9.2472	6.74	5.0201	7.0222	11.7059	10.5839	10.789	10.1293	10.7072	-1.33994
TCGA-BP-4787-01	15.77	1	11.3523	11.7873	7.0302	9.8317	13.5646	9.2972	10.188	13.5647	13.1928	-1.29508
TCGA-BP-4789-01	48.92	0	9.0809	9.5156	4.6066	6.8184	11.5633	6.9146	6.5776	10.3175	10.646	-2.3439
TCGA-BP-4790-01	36.5	1	9.375	9.9694	5.034	6.9591	13.2601	8.1688	11.203	12.1617	12.0068	-1.74328
TCGA-BP-4795-01	20.37	0	9.7747	6.7	5.3079	6.7759	12.2188	10.0034	10.43	11.1068	11.3173	-1.64143
TCGA-BP-4797-01	36.37	0	10.6633	11.529	6.238	8.3308	13.279	8.7928	10.6424	12.2928	11.8712	-1.78081
TCGA-BP-4798-01	10.97	1	12.1233	10.6896	7.1784	9.1138	14.3962	10.163	11.2785	14.821	14.2663	-1.57237
TCGA-BP-4799-01	37.22	1	10.8007	11.9161	6.5997	8.5422	12.5734	7.2841	10.242	11.7103	11.8039	-0.950536
TCGA-BP-4801-01	36.93	0	11.4553	11.4955	6.3342	7.781	13.3078	8.6431	9.3338	13.1292	12.5843	-2.28812
TCGA-BP-4803-01	6.7	0	9.9436	11.4043	5.0311	6.3991	12.3389	8.2336	8.681	11.9607	11.269	-2.70851
TCGA-BP-4804-01	47.93	0	11.5714	11.8131	6.6305	7.6106	13.6295	9.5106	10.4398	13.2649	13.3036	-1.68598
TCGA-BP-4807-01	6.93	0	10.7006	10.0534	6.098	7.7357	13.0475	10.7491	10.3372	12.3878	12.2976	-1.84857
TCGA-BP-4959-01	87.39	0	11.306	11.8933	6.6686	7.1493	13.6433	8.9275	11.7606	12.5315	12.4	-1.52277
TCGA-BP-4960-01	71.35	0	11.4646	10.8001	6.4063	7.0318	13.1932	9.2619	8.7749	12.966	13.0171	-2.09201
TCGA-BP-4961-01	63.57	0	9.6318	9.1583	3.958	6.3708	12.0743	8.6125	10.6792	11.6829	11.6258	-2.30525
TCGA-BP-4962-01	58.64	0	11.8354	12.1519	7.2034	8.5585	13.7042	8.7744	11.7188	13.4373	13.4166	-0.920894
TCGA-BP-4963-01	60.25	0	10.8148	10.5811	6.1863	6.5541	13.0974	8.9524	9.9386	12.7647	12.4161	-1.92438
TCGA-BP-4964-01	61.17	0	10.3158	10.1892	5.5162	6.5055	12.4185	7.8618	10.485	11.5655	11.7403	-1.55033
TCGA-BP-4965-01	61.47	0	10.0345	8.142	5.0725	6.3103	12.3246	8.0787	8.5821	11.7725	11.5671	-2.38889
TCGA-BP-4967-01	6.73	0	9.9348	10.6074	5.0705	5.7704	11.8834	7.8139	10.423	11.5419	11.3002	-1.77677
TCGA-BP-4968-01	57.36	0	11.0096	11.1405	6.3632	7.2187	12.7489	8.5275	9.4323	12.2037	12.2748	-1.63103
TCGA-BP-4969-01	58.94	0	9.2173	9.2719	4.0382	5.5116	10.5609	6.6594	7.1869	10.0976	10.4143	-2.26356
TCGA-BP-4970-01	14.22	0	11.0026	8.7586	6.3592	7.3735	13.2407	9.3169	10.2794	12.9296	12.5936	-1.75019
TCGA-BP-4971-01	48.85	0	11.4861	12.7797	8.0594	7.9511	13.1383	8.126	10.1558	12.0611	12.354	-0.476783
TCGA-BP-4972-01	49.34	0	11.3	11.2483	6.2629	7.8824	13.5455	8.7536	10.9398	12.9672	12.73	-1.80676
TCGA-BP-4973-01	45.47	0	10.0188	9.6853	5.7157	5.4254	12.4198	8.6885	8.9606	11.5917	11.3294	-2.15291
TCGA-BP-4974-01	6.93	1	9.4231	7.9262	4.3526	6.2504	11.485	7.4774	10.452	10.7234	10.9283	-1.64861
TCGA-BP-4975-01	47.08	0	10.1912	10.0805	5.3208	6.5619	12.4719	8.1955	8.3476	11.75	11.4654	-2.52181
TCGA-CJ-4923-01	18.79	1	11.5247	10.4005	6.6559	8.7173	13.1332	8.4144	9.9007	12.6354	12.8742	-1.33217
TCGA-CJ-5671-01	130.98	0	11.5967	12.4253	6.7259	8.125	13.9885	9.4492	10.4082	13.8262	13.481	-1.87521
TCGA-CJ-5672-01	71.94	1	11.8247	11.8283	7.0405	7.4122	13.6093	9.4923	10.4804	13.7641	13.5498	-1.51602
TCGA-CJ-5675-01	129.3	0	11.8639	12.4176	7.1049	6.9252	13.8202	9.6188	9.2609	13.7436	13.5821	-1.96818
TCGA-CJ-5676-01	133.61	0	11.5105	11.0748	5.8396	7.6351	13.488	9.2974	9.89	13.4258	13.3353	-2.28626
TCGA-CJ-5677-01	25.69	1	11.9429	13.2038	8.6663	9.5738	13.5035	9.4985	11.3874	13.2245	13.216	0.0143355
TCGA-CJ-5678-01	18.86	1	12.2188	13.4107	7.9036	8.4545	13.1258	9.0666	10.3627	13.4184	13.6515	-0.544947
TCGA-CJ-5679-01	22.31	1	9.5889	11.0351	6.1492	8.2266	11.3432	6.3686	7.2809	11.0839	10.9316	-1.09465
TCGA-CJ-5680-01	25.23	1	10.4189	10.303	6.1085	5.8626	12.2998	8.1838	9.8868	11.0591	11.2219	-1.5436
TCGA-CJ-5681-01	18.13	1	9.094	10.689	4.6359	5.0264	11.001	7.2114	8.5288	10.3876	10.4524	-1.87605
TCGA-CJ-5682-01	122.73	0	9.8853	9.1467	5.0102	6.1894	12.0433	8.0006	7.8164	11.0179	11.0561	-2.51552
TCGA-CJ-5683-01	62.06	0	10.719	11.0533	6.1088	6.441	12.2055	8.0294	7.9553	11.5041	11.7864	-1.86343
TCGA-CJ-5684-01	73.29	0	10.5533	10.6834	5.3956	6.4795	12.592	8.155	8.3023	12.2583	12.2336	-2.38147
TCGA-CJ-5686-01	66.95	0	10.9158	10.3333	6.3473	7.3024	13.0892	9.1925	10.3202	12.7732	12.1863	-1.87304
TCGA-CJ-5689-01	53.22	1	11.197	10.354	6.8344	8.1045	12.9759	9.0265	9.3638	12.7616	12.8177	-1.31736
TCGA-CJ-6027-01	118.76	1	11.6633	12.883	7.0815	8.875	13.7859	9.2071	10.7623	14.0778	13.4139	-1.50012
TCGA-CJ-6028-01	53.38	1	10.1018	10.3284	5.6881	8.5802	13.4668	9.7621	9.4889	13.0919	12.5079	-2.2368
TCGA-CJ-6030-01	75.53	1	12.0517	11.751	7.5786	8.2898	13.9757	10.1707	10.3728	14.0844	13.6977	-1.48507
TCGA-CJ-6031-01	62.61	0	11.7256	11.3399	6.7261	8.7249	13.6917	8.8386	11.0508	13.8239	13.7428	-1.2722
TCGA-CJ-6032-01	119.55	0	9.7284	9.6758	5.4534	5.604	11.8281	7.5514	7.8066	11.4328	11.2252	-2.04917
TCGA-CJ-6033-01	7.36	1	10.9127	10.403	6.7694	8.3852	12.6769	8.8427	10.4947	12.6015	12.9006	-0.602637
TCGA-CW-5580-01	64.52	1	10.0976	10.8605	6.3351	7.0305	12.5757	8.3482	10.733	11.9042	11.2931	-1.34184
TCGA-CW-5581-01	91.95	0	9.1348	9.833	4.3362	6.1914	11.5965	7.2596	9.547	10.9743	10.7562	-2.05381
TCGA-CW-5583-01	81.77	0	8.9217	7.2681	4.256	5.8447	11.0941	9.3294	10.199	10.9965	10.896	-1.70049
TCGA-CW-5584-01	5.39	1	10.3548	8.9179	5.7346	6.1924	12.6444	8.5884	9.8771	12.1459	11.7977	-1.95867
TCGA-CW-5585-01	85.71	0	8.9739	6.3326	4.4143	4.5421	10.6277	6.9777	7.2154	10.146	10.1155	-2.1981
TCGA-CW-5587-01	73.13	0	11.2658	11.7716	6.9082	7.8187	13.4578	9.2017	8.9716	14.0773	13.6997	-1.60332
TCGA-CW-5588-01	66.26	0	10.9965	11.5585	6.007	8.596	13.487	9.1743	11.4041	13.3564	12.954	-1.67062
TCGA-CW-5589-01	78.12	0	10.7102	10.7806	6.1084	7.0578	12.6809	8.5856	10.1342	12.5841	12.3087	-1.57576
TCGA-CW-5590-01	35.32	1	10.2193	9.9522	5.5749	6.7051	12.459	8.5309	8.8015	12.5756	12.3069	-1.96458
TCGA-EU-5904-01	18.1	0	9.6551	7.9844	4.7286	6.0916	11.7999	10.189	8.7398	11.2736	11.2861	-2.41011
TCGA-EU-5905-01	3.91	0	10.263	11.0053	5.1157	6.6988	12.4945	10.1511	12.1942	12.4964	12.0955	-1.7637
TCGA-EU-5906-01	6.77	0	10.3236	10.7393	6.1669	6.7307	12.5612	8.6111	9.2111	12.309	11.6668	-1.9091
TCGA-EU-5907-01	4.17	0	9.5403	9.5708	4.9661	5.8432	11.5386	7.186	8.2556	12.1777	11.6334	-1.95035
