# Supplementary material for: Prognosis-related genes participate in immunotherapy of renal clear cell carcinoma possibly by targeting dendritic cells
Source: Front Cell Dev Biol. 2022 Sep 29;10:892616. doi: 10.3389/fcell.2022.892616 (PMC9557226; doi:10.3389/fcell.2022.892616)
Supplement: Supplementary file 3 [file Table4.XLSX]

## Sheet: Table S4_high RS
Table S4 Correration of 9 genes and molecular markers of the activated dendritic cells in the high-risk group
Source	Target	Correlation
HLA-DQA2	C1QB	0.0873139
HLA-DQA2	SIGLEC5	0.0286906
HLA-DQA2	C1QC	0.0833114
HLA-DQA2	C1QA	0.0756992
HLA-DQA2	SLA	0.0365692
HLA-DQA2	CSTA	0.0165562
HLA-DQA2	TYROBP	0.0631758
HLA-DQA2	LAPTM5	0.0697614
HLA-DQA2	CD300A	0.0132466
TNFRSF6B	C1QB	0.0123194
TNFRSF6B	C1QC	0.0108604
TNFRSF6B	C1QA	0.0132673
TNFRSF6B	TYROBP	0.0177916
TNFRSF6B	LAPTM5	0.0121588
UBD	C1QB	0.0120612
UBD	C1QC	0.0107065
UBD	C1QA	0.0114087
UBD	SLA	0.011301
UBD	CSTA	0.0120865
UBD	TYROBP	0.014244
UBD	LAPTM5	0.0137582
TNFSF14	TREML1	0.0220234
TNFSF14	TNFAIP2	0.0139731
TREM1	SLAMF9	0.0306906
APOC1	C1QB	0.061966
APOC1	C1QC	0.0551299
APOC1	C1QA	0.0639929
APOC1	LY96	0.0132217
APOC1	SLA	0.0206433
APOC1	CSTA	0.0890002
APOC1	TYROBP	0.0985896
APOC1	CAPG	0.0338171
APOC1	LAPTM5	0.073951
ALOX5	VNN2	0.0119565
ALOX5	C1QB	0.0131835
ALOX5	C1QC	0.0122617
ALOX5	C1QA	0.0116119
ALOX5	TYROBP	0.0100462
ALOX5	LAPTM5	0.0133551
VNN2	LAPTM5	0.0102201
C1QB	SIGLEC5	0.246791
C1QB	C1QC	0.611383
C1QB	C1QA	0.616921
C1QB	LY96	0.111082
C1QB	SLA	0.33695
C1QB	CSTA	0.192319
C1QB	TYROBP	0.465089
C1QB	LAPTM5	0.476661
C1QB	CD300A	0.0947295
C1QB	CD302	0.0168258
SIGLEC5	C1QC	0.230733
SIGLEC5	C1QA	0.203988
SIGLEC5	LY96	0.0214176
SIGLEC5	SLA	0.143157
SIGLEC5	CSTA	0.0361178
SIGLEC5	TYROBP	0.136266
SIGLEC5	LAPTM5	0.194443
SIGLEC5	CD300A	0.0378912
SIGLEC5	CD302	0.0163645
C1QC	C1QA	0.549002
C1QC	LY96	0.0980405
C1QC	SLA	0.299018
C1QC	CSTA	0.169601
C1QC	TYROBP	0.408965
C1QC	LAPTM5	0.42041
C1QC	CD300A	0.0870002
C1QC	CD302	0.015558
TREML1	TNFAIP2	0.0255269
TREML1	TYROBP	0.0121782
C1QA	LY96	0.104938
C1QA	SLA	0.29575
C1QA	CSTA	0.192416
C1QA	TYROBP	0.44633
C1QA	CAPG	0.0105006
C1QA	LAPTM5	0.443359
C1QA	CD300A	0.0847983
C1QA	CD302	0.0137323
SNURF	ATP5B	0.0134911
LY96	SLA	0.0384839
LY96	CSTA	0.0397259
LY96	TYROBP	0.0950531
LY96	LAPTM5	0.111789
TNFAIP2	SLC25A37	0.0168838
SLA	CSTA	0.0742002
SLA	TYROBP	0.209531
SLA	LAPTM5	0.301956
SLA	CD300A	0.043342
SLA	CD302	0.0144315
CSTA	TYROBP	0.245764
CSTA	LAPTM5	0.223818
CSTA	CD300A	0.015668
TYROBP	CAPG	0.0166683
TYROBP	LAPTM5	0.37925
TYROBP	CD300A	0.0671205
TYROBP	CD302	0.0101245
CAPG	LAPTM5	0.0104101
LAPTM5	CD300A	0.083881
LAPTM5	CD302	0.0196352
SRA1	ABCD1	0.0202022
SRA1	ATP5L	0.0551288
CD302	ACTR3	0.0113044
CD302	RHOA	0.0215408
ATP6V1A	ATP5B	0.0255233
SPCS3	ACTR3	0.0271845
SPCS3	RAB1A	0.0140134
ACTR3	RHOA	0.0130329
ACTR3	RAB1A	0.0251658
