# Supplementary material for: Prognosis-related genes participate in immunotherapy of renal clear cell carcinoma possibly by targeting dendritic cells
Source: Front Cell Dev Biol. 2022 Sep 29;10:892616. doi: 10.3389/fcell.2022.892616 (PMC9557226; doi:10.3389/fcell.2022.892616)
Supplement: Supplementary file 4 [file Table1.XLSX]

## Sheet: Sheet1
Table S1 The genes included in each module
ID	module
MAL	blue
EGF	blue
TOX3	blue
OGDHL	blue
ESRRG	blue
SERPINA5	blue
HSD11B2	blue
FGF9	blue
S100A2	blue
SLC13A3	blue
SCNN1A	blue
TACSTD2	blue
CALB1	blue
DEFB1	blue
KCNJ13	blue
UMOD	blue
TFAP2B	blue
KNG1	blue
SLC12A3	blue
TYRP1	blue
HADH	blue
ATP6V1B1	blue
SLC12A1	blue
ACPP	blue
DUSP9	blue
CLCNKB	blue
CLDN8	blue
HRG	blue
APOC1	brown
CST7	brown
PSMB9	brown
TAP1	brown
MSR1	brown
CSTA	brown
RGS1	brown
BTN3A2	brown
ITGB2	brown
LAPTM5	brown
CD300A	brown
PTPRC	brown
LY96	brown
ALOX5	brown
C1QB	brown
HLA-DQB1	brown
CD163	brown
HLA-DPA1	brown
TYROBP	brown
C1QA	brown
SLC22A6	grey
FABP1	grey
PTGER3	grey
G6PC	grey
PCK1	grey
ADH1B	grey
AZGP1	grey
SFRP1	grey
HEY1	grey
HPD	grey
ALDH6A1	grey
ALDH4A1	grey
COL4A3	grey
ABAT	grey
ADH6	grey
PLCL1	grey
ALB	grey
CAV2	grey
FABP7	turquoise
CP	turquoise
NPTX2	turquoise
ALDOB	turquoise
TMEM45A	turquoise
VCAN	turquoise
PTHLH	turquoise
SLC13A1	turquoise
FABP6	turquoise
TGFBI	turquoise
COL1A1	turquoise
LOX	turquoise
CYP2J2	turquoise
RNASET2	turquoise
AHNAK2	turquoise
SLC6A3	turquoise
PGF	turquoise
CLIC5	turquoise
INHBB	turquoise
TRIB3	turquoise
CD36	turquoise
COL1A2	turquoise
BIRC3	turquoise
IGFBP3	turquoise
SCARB1	turquoise
ARL4C	turquoise
GJA1	turquoise
TNFAIP6	turquoise
CCND1	turquoise
NETO2	turquoise
ENO2	turquoise
STC2	turquoise
DIRAS2	turquoise
LOXL2	turquoise
PLOD2	turquoise
EGFR	turquoise
TIMP1	turquoise
CXCR4	turquoise
FLT1	turquoise
SPAG4	turquoise
ZNF395	turquoise
EGLN3	turquoise
C10orf10	turquoise
PNMA2	turquoise
DDIT4	turquoise
IFI16	turquoise
CA9	turquoise
HK2	turquoise
PLK2	turquoise
ANGPTL4	turquoise
VWF	turquoise
VEGFA	turquoise
NDUFA4L2	turquoise
CAV1	turquoise
NOL3	turquoise
PFKP	turquoise
FN1	turquoise
TMCC1	turquoise
LAMA4	turquoise
SCD	turquoise
GAL3ST1	turquoise
SAP30	turquoise
