# Supplementary material for: Prognosis-related genes participate in immunotherapy of renal clear cell carcinoma possibly by targeting dendritic cells
Source: Front Cell Dev Biol. 2022 Sep 29;10:892616. doi: 10.3389/fcell.2022.892616 (PMC9557226; doi:10.3389/fcell.2022.892616)
Supplement: Supplementary file 5 [file Table5.XLSX]

## Sheet: Table S5_low RS
Table S5 Correration of 9 genes and molecular markers of the activated dendritic cells in the low-risk group
Source	Target	Correlation
HLA-DQA2	UBD	0.0118101
HLA-DQA2	C1QC	0.0807717
HLA-DQA2	ALOX5	0.0107614
HLA-DQA2	C1QB	0.0840241
HLA-DQA2	SIGLEC5	0.019261
HLA-DQA2	C1QA	0.0776606
HLA-DQA2	SLA	0.0414839
HLA-DQA2	TYROBP	0.0542337
HLA-DQA2	CD300A	0.0344534
HLA-DQA2	CSTA	0.0363878
HLA-DQA2	LAPTM5	0.0759498
HLA-DQA2	LY96	0.0109494
TNFRSF6B	TNFSF14	0.0142742
TNFRSF6B	C1QC	0.0198678
TNFRSF6B	C1QB	0.0212461
TNFRSF6B	TNFAIP2	0.0107743
TNFRSF6B	C1QA	0.0219745
TNFRSF6B	TYROBP	0.0255414
TNFRSF6B	CSTA	0.01688
TNFRSF6B	LAPTM5	0.0200598
TNFRSF6B	ATP6V1A	0.0253683
TNFRSF6B	ABCD1	0.0128157
UBD	TNFSF14	0.0115359
UBD	C1QC	0.0711226
UBD	ALOX5	0.0131713
UBD	C1QB	0.0754389
UBD	SIGLEC5	0.0267094
UBD	C1QA	0.0696284
UBD	SLA	0.0792587
UBD	TYROBP	0.0594317
UBD	CD300A	0.0352364
UBD	CSTA	0.0644073
UBD	LAPTM5	0.0879262
UBD	CD302	0.0122867
APOC1	TNFSF14	0.0102118
APOC1	C1QC	0.095774
APOC1	ALOX5	0.0129725
APOC1	C1QB	0.102385
APOC1	SIGLEC5	0.015809
APOC1	C1QA	0.101836
APOC1	SLA	0.03401
APOC1	TYROBP	0.118136
APOC1	CD300A	0.0322748
APOC1	CSTA	0.0688072
APOC1	LAPTM5	0.102419
APOC1	LY96	0.0140972
TNFSF14	C1QC	0.0611057
TNFSF14	ALOX5	0.0358084
TNFSF14	C1QB	0.0640863
TNFSF14	TNFAIP2	0.0142026
TNFSF14	SIGLEC5	0.0139301
TNFSF14	C1QA	0.0592893
TNFSF14	SLA	0.0316281
TNFSF14	SLC25A37	0.0103449
TNFSF14	TREML1	0.0246271
TNFSF14	TYROBP	0.0519084
TNFSF14	CD300A	0.0270737
TNFSF14	CSTA	0.0476173
TNFSF14	LAPTM5	0.0693271
TREM1	LAPTM5	0.0109432
C1QC	ALOX5	0.160084
C1QC	C1QB	0.590824
C1QC	VNN2	0.0567575
C1QC	TNFAIP2	0.0109064
C1QC	SIGLEC5	0.234869
C1QC	C1QA	0.577596
C1QC	SLA	0.274349
C1QC	TREML1	0.0251572
C1QC	TYROBP	0.447726
C1QC	CD300A	0.300644
C1QC	CSTA	0.254302
C1QC	LAPTM5	0.389982
C1QC	CD302	0.0820993
C1QC	LY96	0.127053
ALOX5	C1QB	0.166404
ALOX5	VNN2	0.053343
ALOX5	SIGLEC5	0.0548309
ALOX5	C1QA	0.150919
ALOX5	SLA	0.0872701
ALOX5	TYROBP	0.107002
ALOX5	CD300A	0.0874456
ALOX5	CSTA	0.0732629
ALOX5	LAPTM5	0.164903
ALOX5	CD302	0.0234923
ALOX5	LY96	0.0230654
C1QB	VNN2	0.0601518
C1QB	TNFAIP2	0.0114153
C1QB	SIGLEC5	0.243899
C1QB	C1QA	0.601989
C1QB	SLA	0.289639
C1QB	TREML1	0.0265445
C1QB	TYROBP	0.473029
C1QB	CD300A	0.317463
C1QB	CSTA	0.271939
C1QB	LAPTM5	0.409421
C1QB	CD302	0.0856351
C1QB	LY96	0.130681
C1QB	ATP6V1A	0.0105356
VNN2	SIGLEC5	0.0250215
VNN2	C1QA	0.0527291
VNN2	SLA	0.0590154
VNN2	TYROBP	0.037865
VNN2	CD300A	0.0615089
VNN2	CSTA	0.0300595
VNN2	LAPTM5	0.0754732
VNN2	CD302	0.0285205
VNN2	LY96	0.0102707
TNFAIP2	C1QA	0.0109265
TNFAIP2	SLC25A37	0.0234517
TNFAIP2	TREML1	0.0268249
TNFAIP2	LAPTM5	0.0111066
TNFAIP2	ATP6V1A	0.0349119
TNFAIP2	ATP5B	0.0438372
TNFAIP2	ATP5L	0.01467
SIGLEC5	C1QA	0.216082
SIGLEC5	SLA	0.126706
SIGLEC5	TYROBP	0.137582
SIGLEC5	CD300A	0.0910856
SIGLEC5	CSTA	0.0960626
SIGLEC5	LAPTM5	0.211037
SIGLEC5	CD302	0.0436718
SIGLEC5	LY96	0.0252434
C1QA	SLA	0.260865
C1QA	TREML1	0.0258049
C1QA	TYROBP	0.466525
C1QA	CD300A	0.297107
C1QA	CSTA	0.256803
C1QA	LAPTM5	0.385509
C1QA	CD302	0.0762463
C1QA	LY96	0.115754
C1QA	ATP6V1A	0.0105858
SLA	TREML1	0.011144
SLA	TYROBP	0.186293
SLA	CD300A	0.138818
SLA	CSTA	0.137537
SLA	LAPTM5	0.305779
SLA	CD302	0.0605424
SLA	LY96	0.0579039
SLC25A37	TREML1	0.0126725
SLC25A37	ATP5B	0.0102869
TREML1	TYROBP	0.0254612
TREML1	CD300A	0.0127671
TREML1	CSTA	0.0207011
TREML1	LAPTM5	0.0276052
TYROBP	CD300A	0.210673
TYROBP	CSTA	0.2573
TYROBP	LAPTM5	0.360759
TYROBP	CD302	0.0472086
TYROBP	LY96	0.0810777
CD300A	CSTA	0.12306
CD300A	LAPTM5	0.287315
CD300A	CD302	0.0511665
CD300A	LY96	0.0540628
CD300A	ATP6V1A	0.0111605
CSTA	LAPTM5	0.320411
CSTA	CD302	0.0324206
CSTA	LY96	0.0591275
LAPTM5	CD302	0.0859704
LAPTM5	LY96	0.146799
LAPTM5	ATP6V1A	0.010369
CD302	LY96	0.0127467
CD302	ATP5L	0.0213622
ATP6V1A	ATP5B	0.220441
ATP6V1A	ATP5L	0.0543027
SRA1	ATP5L	0.0397665
ATP5B	ATP5L	0.069706
RAB1A	ACTR3	0.0318415
